# Supplementary material for: 2-(Phenyl­selenon­yl)pyridine
Source: Acta Crystallogr Sect E Struct Rep Online. 2013 Nov 20;69(Pt 12):o1791. doi: 10.1107/S1600536813029978 (PMC3885055; doi:10.1107/S1600536813029978)
Supplement: Supplementary file 1 [file e-69-o1791-sup1.cif]

##############################################################################
#                                                                            #
# This CIF contains the data in a paper accepted for publication in          #
# Acta Crystallographica Section E. It conforms to the requirements of       #
# Notes for Authors for Acta Crystallographica Section E, and has been       #
# peer reviewed under the auspices of the IUCr Commission on Journals.       #
#                                                                            #
# Full details of the Crystallographic Information File format               #
# are given in the paper "The Crystallographic Information File (CIF):       #
# a New Standard Archive File for Crystallography" by S. R. Hall, F. H.      #
# Allen and I. D. Brown [Acta Cryst. (1991), A47, 655-685].                  #
#                                                                            #
# The current version of the core CIF dictionary is obtainable from          #
# ftp://ftp.iucr.org/pub/cif_core.dic.                                       #
#                                                                            #
# Software is freely available for graphical display of the structure(s)     #
# in this CIF. For information consult the CIF software page                 #
# http://www.iucr.org/resources/cif/software.                                #
#                                                                            #
# This file may be used for bona fide research purposes within the           #
# scientific community so long as proper attribution is given to the journal # 
# article from which it was obtained.                                        #
#                                                                            #
##############################################################################
data_I
_audit_creation_method     SHELXL-97
_database_code_depnum_ccdc_archive     'CCDC 969911'
_chemical_name_systematic
;
2-(Phenylselenonyl)pyridine
;
_chemical_name_common     ?
_chemical_formula_moiety     'C11 H9 N O2 Se'
_chemical_formula_sum     'C11 H9 N O2 Se'
_chemical_formula_iupac     'C11 H9 N O2 Se'
_chemical_formula_weight     266.15
_chemical_melting_point     ?
_symmetry_cell_setting     triclinic
_symmetry_space_group_name_H-M     'P -1'
_symmetry_space_group_name_Hall     '-P 1'
loop_
    _symmetry_equiv_pos_as_xyz
    'x, y, z'
    '-x, -y, -z'
_cell_length_a     6.1598(5)
_cell_length_b     7.7223(6)
_cell_length_c     11.4952(7)
_cell_angle_alpha     80.683(6)
_cell_angle_beta     83.494(6)
_cell_angle_gamma     74.614(7)
_cell_volume     518.83(7)
_cell_formula_units_Z     2
_cell_measurement_reflns_used     2941
_cell_measurement_theta_min     3.0766
_cell_measurement_theta_max     37.4840
_cell_measurement_temperature     123(2)
_exptl_crystal_description     'triangular plate'
_exptl_crystal_colour     colorless
_exptl_crystal_size_max     0.5019
_exptl_crystal_size_mid     0.2584
_exptl_crystal_size_min     0.1590
_exptl_crystal_density_diffrn     1.704
_exptl_crystal_density_meas     ?
_exptl_crystal_density_method     'not measured'
_exptl_crystal_F_000     264
_exptl_absorpt_coefficient_mu     3.595
_exptl_absorpt_correction_type     analytical
_exptl_absorpt_process_details
;
(CrysAlis PRO and CrysAlis RED; Agilent, 2012)
;
_exptl_absorpt_correction_T_min     0.383
_exptl_absorpt_correction_T_max     0.613
_exptl_special_details     ?
_diffrn_ambient_temperature     123(2)
_diffrn_radiation_type     MoK\a
_diffrn_radiation_wavelength     0.71073
_diffrn_radiation_source     'Enhance (Mo) X-ray Source'
_diffrn_radiation_monochromator     graphite
_diffrn_measurement_device_type     'Agilent Xcalibur (Ruby, Gemini)'
_diffrn_measurement_method     '\w scans'
_diffrn_detector_area_resol_mean     10.5081
_diffrn_reflns_number     8688
_diffrn_reflns_av_R_equivalents     0.0405
_diffrn_reflns_av_sigmaI/netI     0.0713
_diffrn_reflns_theta_min     3.08
_diffrn_reflns_theta_max     37.57
_diffrn_reflns_theta_full     25.50
_diffrn_measured_fraction_theta_max     0.945
_diffrn_measured_fraction_theta_full     0.995
_diffrn_reflns_limit_h_min     -10
_diffrn_reflns_limit_h_max     10
_diffrn_reflns_limit_k_min     -12
_diffrn_reflns_limit_k_max     13
_diffrn_reflns_limit_l_min     -18
_diffrn_reflns_limit_l_max     19
_diffrn_standards_number     ?
_diffrn_standards_interval_count     ?
_diffrn_standards_interval_time     ?
_diffrn_standards_decay_%     ?
_refine_special_details
;
Refinement of <i>F</i>^2^ against ALL reflections. The weighted <i>R</i>-factor
<i>wR</i> and goodness of fit <i>S</i> are based on <i>F</i>^2^, conventional
<i>R</i>-factors <i>R</i> are based on <i>F</i>, with <i>F</i> set to zero for
negative <i>F</i>^2^. The threshold expression of <i>F</i>^2^ >
\s(<i>F</i>^2^) is used only for calculating <i>R</i>-factors(gt) <i>etc</i>.
and is not relevant to the choice of reflections for refinement.
<i>R</i>-factors based on <i>F</i>^2^ are statistically about twice as large
as those based on <i>F</i>, and <i>R</i>- factors based on ALL data will be
even larger.
;
_reflns_number_total     5196
_reflns_number_gt     3965
_reflns_threshold_expression     I>2sigma(I)
_refine_ls_structure_factor_coef     Fsqd
_refine_ls_matrix_type     full
_refine_ls_R_factor_all     0.0696
_refine_ls_R_factor_gt     0.0469
_refine_ls_wR_factor_gt     0.0798
_refine_ls_wR_factor_ref     0.0901
_refine_ls_goodness_of_fit_ref     1.013
_refine_ls_restrained_S_all     1.013
_refine_ls_number_reflns     5196
_refine_ls_number_parameters     136
_refine_ls_number_restraints     0
_refine_ls_hydrogen_treatment     constr
_refine_ls_weighting_scheme     calc
_refine_ls_weighting_details
                 'calc w=1/[\s^2^(Fo^2^)+(0.0241P)^2^] where P=(Fo^2^+2Fc^2^)/3'
_atom_sites_solution_hydrogens     geom
_atom_sites_solution_primary     direct
_atom_sites_solution_secondary     difmap
_refine_ls_shift/su_max     0.000
_refine_ls_shift/su_mean     0.000
_refine_diff_density_max     0.643
_refine_diff_density_min     -0.758
_refine_ls_extinction_method     none
_refine_ls_extinction_coef     ?
loop_
    _atom_type_symbol
    _atom_type_description
    _atom_type_scat_dispersion_real
    _atom_type_scat_dispersion_imag
    _atom_type_scat_source
    'C' 'C' 0.0033 0.0016
                         'International Tables Vol C Tables 4.2.6.8 and 6.1.1.4'
    'H' 'H' 0.0000 0.0000
                         'International Tables Vol C Tables 4.2.6.8 and 6.1.1.4'
    'N' 'N' 0.0061 0.0033
                         'International Tables Vol C Tables 4.2.6.8 and 6.1.1.4'
    'O' 'O' 0.0106 0.0060
                         'International Tables Vol C Tables 4.2.6.8 and 6.1.1.4'
    'Se' 'Se' -0.0929 2.2259
                         'International Tables Vol C Tables 4.2.6.8 and 6.1.1.4'
_computing_data_collection
;
CrysAlis PRO (Agilent, 2012)
;
_computing_cell_refinement
;
CrysAlis PRO (Agilent, 2012)
;
_computing_data_reduction
;
CrysAlis PRO (Agilent, 2012)
;
_computing_structure_solution     'SHELXS97 (Sheldrick, 2008)'
_computing_structure_refinement     'SHELXL97 (Sheldrick, 2008)'
_computing_molecular_graphics     'SHELXTL (Sheldrick, 2008)'
_computing_publication_material     'SHELXTL (Sheldrick, 2008)'
loop_
    _atom_site_type_symbol
    _atom_site_label
    _atom_site_fract_x
    _atom_site_fract_y
    _atom_site_fract_z
    _atom_site_U_iso_or_equiv
    _atom_site_adp_type
    _atom_site_calc_flag
    _atom_site_refinement_flags
    _atom_site_occupancy
    _atom_site_symmetry_multiplicity
    _atom_site_disorder_assembly
    _atom_site_disorder_group
    Se Se 0.80434(4) 0.23043(3) 0.224458(18) 0.02645(6) Uani d . 1 1 . .
    O O1 1.0283(3) 0.2030(2) 0.13351(14) 0.0370(4) Uani d . 1 1 . .
    O O2 0.6629(3) 0.0770(2) 0.24217(15) 0.0380(4) Uani d . 1 1 . .
    N N1A 0.6710(4) 0.6075(3) 0.17338(18) 0.0397(5) Uani d . 1 1 . .
    C C1A 0.5932(3) 0.4583(3) 0.17700(17) 0.0247(4) Uani d . 1 1 . .
    C C2A 0.3857(3) 0.4556(3) 0.14449(17) 0.0277(4) Uani d . 1 1 . .
    H H2AA 0.3426 0.3453 0.1487 0.033 Uiso calc R 1 1 . .
    C C3A 0.2427(4) 0.6216(4) 0.10521(19) 0.0358(5) Uani d . 1 1 . .
    H H3AA 0.0978 0.6274 0.0816 0.043 Uiso calc R 1 1 . .
    C C4A 0.3131(5) 0.7786(3) 0.1008(2) 0.0427(6) Uani d . 1 1 . .
    H H4AA 0.2166 0.8929 0.0741 0.051 Uiso calc R 1 1 . .
    C C5A 0.5245(5) 0.7685(3) 0.1354(2) 0.0453(7) Uani d . 1 1 . .
    H H5AA 0.5696 0.8777 0.1327 0.054 Uiso calc R 1 1 . .
    C C1B 0.8984(4) 0.2491(3) 0.37495(17) 0.0256(4) Uani d . 1 1 . .
    C C2B 0.7332(4) 0.3166(3) 0.45649(18) 0.0298(4) Uani d . 1 1 . .
    H H2BA 0.5799 0.3593 0.4382 0.036 Uiso calc R 1 1 . .
    C C3B 0.7969(4) 0.3207(4) 0.5661(2) 0.0399(6) Uani d . 1 1 . .
    H H3BA 0.6853 0.3666 0.6251 0.048 Uiso calc R 1 1 . .
    C C4B 1.0186(4) 0.2598(3) 0.5925(2) 0.0369(5) Uani d . 1 1 . .
    H H4BA 1.0587 0.2646 0.6691 0.044 Uiso calc R 1 1 . .
    C C5B 1.1842(4) 0.1913(3) 0.50800(19) 0.0339(5) Uani d . 1 1 . .
    H H5BA 1.3373 0.1479 0.5267 0.041 Uiso calc R 1 1 . .
    C C6B 1.1244(4) 0.1864(3) 0.39527(18) 0.0290(4) Uani d . 1 1 . .
    H H6BA 1.2344 0.1419 0.3351 0.035 Uiso calc R 1 1 . .
loop_
    _atom_site_aniso_label
    _atom_site_aniso_U_11
    _atom_site_aniso_U_22
    _atom_site_aniso_U_33
    _atom_site_aniso_U_12
    _atom_site_aniso_U_13
    _atom_site_aniso_U_23
    Se 0.02928(11) 0.02457(10) 0.02608(11) -0.00452(8) -0.00550(7) -0.00652(8)
    O1 0.0355(9) 0.0416(10) 0.0296(8) 0.0001(7) 0.0011(6) -0.0110(7)
    O2 0.0452(10) 0.0285(8) 0.0461(10) -0.0152(7) -0.0171(8) -0.0027(7)
    N1A 0.0512(13) 0.0364(11) 0.0364(11) -0.0169(10) -0.0067(9) -0.0069(9)
    C1A 0.0273(9) 0.0254(9) 0.0207(8) -0.0040(7) -0.0021(7) -0.0053(7)
    C2A 0.0274(10) 0.0341(11) 0.0219(9) -0.0085(8) 0.0002(7) -0.0044(8)
    C3A 0.0293(11) 0.0469(14) 0.0254(10) -0.0010(10) 0.0005(8) -0.0044(10)
    C4A 0.0578(16) 0.0332(12) 0.0253(11) 0.0083(11) 0.0003(10) -0.0052(10)
    C5A 0.078(2) 0.0304(12) 0.0326(12) -0.0202(13) -0.0063(12) -0.0063(10)
    C1B 0.0283(10) 0.0251(9) 0.0233(9) -0.0062(8) -0.0023(7) -0.0033(8)
    C2B 0.0265(10) 0.0337(11) 0.0262(10) -0.0013(8) -0.0007(7) -0.0070(9)
    C3B 0.0440(14) 0.0417(14) 0.0281(11) 0.0002(11) 0.0024(9) -0.0092(10)
    C4B 0.0481(14) 0.0371(12) 0.0248(10) -0.0079(11) -0.0055(9) -0.0051(9)
    C5B 0.0323(11) 0.0383(12) 0.0318(11) -0.0101(10) -0.0096(9) 0.0003(10)
    C6B 0.0255(10) 0.0334(11) 0.0271(10) -0.0071(8) -0.0004(7) -0.0032(9)
_geom_special_details
;
All e.s.d.'s (except the e.s.d. in the dihedral angle between two l.s. planes)
are estimated using the full covariance matrix. The cell e.s.d.'s are taken
into account individually in the estimation of e.s.d.'s in distances, angles
and torsion angles; correlations between e.s.d.'s in cell parameters are only
used when they are defined by crystal symmetry. An approximate (isotropic)
treatment of cell e.s.d.'s is used for estimating e.s.d.'s involving l.s.
planes.
;
loop_
    _geom_bond_atom_site_label_1
    _geom_bond_atom_site_label_2
    _geom_bond_site_symmetry_2
    _geom_bond_distance
    _geom_bond_publ_flag
    Se O1 . 1.6218(16) ?
    Se O2 . 1.6234(16) ?
    Se C1B . 1.9240(19) ?
    Se C1A . 1.929(2) ?
    N1A C1A . 1.354(3) ?
    N1A C5A . 1.367(3) ?
    C1A C2A . 1.378(3) ?
    C2A C3A . 1.388(3) ?
    C2A H2AA . 0.9500 ?
    C3A C4A . 1.383(4) ?
    C3A H3AA . 0.9500 ?
    C4A C5A . 1.383(4) ?
    C4A H4AA . 0.9500 ?
    C5A H5AA . 0.9500 ?
    C1B C2B . 1.359(3) ?
    C1B C6B . 1.381(3) ?
    C2B C3B . 1.368(3) ?
    C2B H2BA . 0.9500 ?
    C3B C4B . 1.373(3) ?
    C3B H3BA . 0.9500 ?
    C4B C5B . 1.385(3) ?
    C4B H4BA . 0.9500 ?
    C5B C6B . 1.395(3) ?
    C5B H5BA . 0.9500 ?
    C6B H6BA . 0.9500 ?
loop_
    _geom_angle_atom_site_label_1
    _geom_angle_atom_site_label_2
    _geom_angle_atom_site_label_3
    _geom_angle_site_symmetry_1
    _geom_angle_site_symmetry_3
    _geom_angle
    _geom_angle_publ_flag
    O1 Se O2 . . 117.59(9) ?
    O1 Se C1B . . 106.80(8) ?
    O2 Se C1B . . 109.14(8) ?
    O1 Se C1A . . 110.40(9) ?
    O2 Se C1A . . 106.21(9) ?
    C1B Se C1A . . 106.17(8) ?
    C1A N1A C5A . . 115.3(2) ?
    N1A C1A C2A . . 126.1(2) ?
    N1A C1A Se . . 115.30(16) ?
    C2A C1A Se . . 118.53(16) ?
    C1A C2A C3A . . 116.9(2) ?
    C1A C2A H2AA . . 121.6 ?
    C3A C2A H2AA . . 121.6 ?
    C4A C3A C2A . . 119.4(2) ?
    C4A C3A H3AA . . 120.3 ?
    C2A C3A H3AA . . 120.3 ?
    C3A C4A C5A . . 119.8(2) ?
    C3A C4A H4AA . . 120.1 ?
    C5A C4A H4AA . . 120.1 ?
    N1A C5A C4A . . 122.5(2) ?
    N1A C5A H5AA . . 118.8 ?
    C4A C5A H5AA . . 118.8 ?
    C2B C1B C6B . . 124.39(19) ?
    C2B C1B Se . . 116.78(16) ?
    C6B C1B Se . . 118.75(15) ?
    C1B C2B C3B . . 117.2(2) ?
    C1B C2B H2BA . . 121.4 ?
    C3B C2B H2BA . . 121.4 ?
    C2B C3B C4B . . 121.4(2) ?
    C2B C3B H3BA . . 119.3 ?
    C4B C3B H3BA . . 119.3 ?
    C3B C4B C5B . . 120.3(2) ?
    C3B C4B H4BA . . 119.8 ?
    C5B C4B H4BA . . 119.8 ?
    C4B C5B C6B . . 119.5(2) ?
    C4B C5B H5BA . . 120.3 ?
    C6B C5B H5BA . . 120.3 ?
    C1B C6B C5B . . 117.1(2) ?
    C1B C6B H6BA . . 121.4 ?
    C5B C6B H6BA . . 121.4 ?
loop_
    _geom_torsion_atom_site_label_1
    _geom_torsion_atom_site_label_2
    _geom_torsion_atom_site_label_3
    _geom_torsion_atom_site_label_4
    _geom_torsion_site_symmetry_1
    _geom_torsion_site_symmetry_2
    _geom_torsion_site_symmetry_3
    _geom_torsion_site_symmetry_4
    _geom_torsion
    _geom_torsion_publ_flag
    C5A N1A C1A C2A . . . . 1.2(3) ?
    C5A N1A C1A Se . . . . 177.60(16) ?
    O1 Se C1A N1A . . . . -60.19(17) ?
    O2 Se C1A N1A . . . . 171.30(15) ?
    C1B Se C1A N1A . . . . 55.21(17) ?
    O1 Se C1A C2A . . . . 116.53(16) ?
    O2 Se C1A C2A . . . . -11.98(18) ?
    C1B Se C1A C2A . . . . -128.08(16) ?
    N1A C1A C2A C3A . . . . -0.5(3) ?
    Se C1A C2A C3A . . . . -176.84(14) ?
    C1A C2A C3A C4A . . . . -0.1(3) ?
    C2A C3A C4A C5A . . . . 0.0(3) ?
    C1A N1A C5A C4A . . . . -1.2(3) ?
    C3A C4A C5A N1A . . . . 0.7(4) ?
    O1 Se C1B C2B . . . . 164.23(17) ?
    O2 Se C1B C2B . . . . -67.68(19) ?
    C1A Se C1B C2B . . . . 46.41(19) ?
    O1 Se C1B C6B . . . . -18.7(2) ?
    O2 Se C1B C6B . . . . 109.38(18) ?
    C1A Se C1B C6B . . . . -136.53(18) ?
    C6B C1B C2B C3B . . . . -0.6(4) ?
    Se C1B C2B C3B . . . . 176.31(18) ?
    C1B C2B C3B C4B . . . . 0.3(4) ?
    C2B C3B C4B C5B . . . . -0.3(4) ?
    C3B C4B C5B C6B . . . . 0.7(4) ?
    C2B C1B C6B C5B . . . . 0.9(3) ?
    Se C1B C6B C5B . . . . -175.90(16) ?
    C4B C5B C6B C1B . . . . -0.9(3) ?
loop_
    _geom_hbond_atom_site_label_D
    _geom_hbond_atom_site_label_H
    _geom_hbond_atom_site_label_A
    _geom_hbond_site_symmetry_A
    _geom_hbond_distance_DH
    _geom_hbond_distance_HA
    _geom_hbond_distance_DA
    _geom_hbond_angle_DHA
    C2A H2AA O1 1_455 0.95 2.50 3.331(3) 145.9
    C4A H4AA O1 1_465 0.95 2.53 3.341(3) 142.8
    C5A H5AA O2 1_565 0.95 2.35 3.188(3) 146.3
data_New_Global_Publ_Block
_journal_date_recd_electronic     2013-06-12
_journal_date_accepted     2013-11-01
_journal_name_full     'Acta Crystallographica, Section E'
_journal_year     2013
_journal_volume     69
_journal_issue     12
_journal_page_first     o1791
_journal_page_last     o1791
_journal_paper_category     QO
_journal_paper_doi     10.1107/S1600536813029978
_journal_coeditor_code     JJ2170
_publ_contact_author_name     'Ray J. Butcher'
_publ_contact_author_address
;
Department of Chemistry
Howard University
525 College Street NW
Washington
DC 20059
USA
;
_publ_contact_author_email     'rbutcher99@yahoo.com'
_publ_contact_author_fax     '202-806-5442'
_publ_contact_author_phone     '202-806-9892'
_publ_section_title
;
2-(Phenylselenonyl)pyridine
;
loop_
    _publ_author_name
    _publ_author_footnote
    _publ_author_address
    'Gulati, Shivani' ?
;
Department of Chemistry,
D. A. V. College, Sector-10,
Chandigarh
India
;
    'Bhasin, K. K.' .
;
Department of Chemistry & Centre of Advanced Studies in Chemistry,
Panjab University,
Chandigarh 160 014
India
;
    'Potapov, V. A.' .
;
A.E. Favorsky Irkutsk Institute of Chemistry,
1 Favorsky Street,
Irkutsk, RUS-664033,
Russian Federation
;
    'Arora, Ekta' .
;
Department of Chemistry & Centre of Advanced Studies in Chemistry,
Panjab University,
Chandigarh 160 014
India
;
    'Butcher, Ray J.' .
;
Department of Chemistry
Howard University
525 College Street NW
Washington
DC 20059
USA
;
