# Supplementary material for: 2-(Phenyl­selenon­yl)pyridine
Source: Acta Crystallogr Sect E Struct Rep Online. 2013 Nov 20;69(Pt 12):o1791. doi: 10.1107/S1600536813029978 (PMC3885055; doi:10.1107/S1600536813029978)
Supplement: Supplementary file 2 [file e-69-o1791-Isup2.hkl]

# 
# h,k,l, Fc-squared, Fo-squared, sigma(Fo-squared) and status flag 
# 
data_I
_shelx_title ' gk-12' 
_shelx_refln_list_code          4 
_shelx_F_calc_maximum      101.57 
_exptl_crystal_F_000       264.00 
_reflns_d_resolution_high  0.5828 
 
loop_ 
 _symmetry_equiv_pos_as_xyz 
 'x, y, z' 
 '-x, -y, -z' 
 
_cell_length_a     6.1598 
_cell_length_b     7.7223 
_cell_length_c    11.4952 
_cell_angle_alpha  80.683 
_cell_angle_beta   83.494 
_cell_angle_gamma  74.614 
 
_shelx_F_squared_multiplier     1.000 
 
loop_ 
 _refln_index_h 
 _refln_index_k 
 _refln_index_l 
 _refln_F_squared_calc 
 _refln_F_squared_meas 
 _refln_F_squared_sigma 
 _refln_observed_status 
   1   0   0      484.42      490.87      8.25 o 
   2   0   0     2830.28     2654.79    180.48 o 
   3   0   0      373.80      320.78     27.30 o 
   4   0   0       34.41       34.74      4.16 o 
   5   0   0      809.95      761.10     28.69 o 
   6   0   0       88.54       80.35     10.36 o 
   7   0   0       79.62       88.08     13.52 o 
   8   0   0       41.61       53.84     11.59 o 
   9   0   0        0.80        4.40      4.18 o 
  -9   1   0       68.32       83.28     12.13 o 
  -8   1   0        9.31        8.89      5.48 o 
  -7   1   0       39.13       41.81     10.16 o 
  -6   1   0       48.78       50.24      6.24 o 
  -5   1   0        0.55        8.71      3.47 o 
  -4   1   0      955.22      940.11     31.78 o 
  -3   1   0      867.18      974.73     28.12 o 
  -2   1   0      502.25      470.71     17.19 o 
  -1   1   0     2754.01     3122.39     34.40 o 
   1   1   0     9066.49     8198.07     95.28 o 
   2   1   0      632.13      582.66      8.99 o 
   3   1   0     2052.76     1931.02    128.04 o 
   4   1   0      946.92      832.61     74.06 o 
   5   1   0       13.68       11.87      2.67 o 
   6   1   0      474.24      397.72     45.09 o 
   7   1   0       17.16       20.84      7.94 o 
   8   1   0       75.54       75.37     14.32 o 
   9   1   0       39.18       45.44     12.15 o 
  10   1   0        3.81        8.21      7.57 o 
  -9   2   0        0.28        1.92      4.58 o 
  -8   2   0       82.39       90.75     12.04 o 
  -7   2   0        5.93        7.79      6.16 o 
  -6   2   0      164.71      154.89     12.14 o 
  -5   2   0      102.58       97.78     12.68 o 
  -4   2   0      254.15      203.40     16.50 o 
  -3   2   0     1286.30     1395.95     39.86 o 
  -2   2   0     1739.63     1888.93     92.34 o 
  -1   2   0     2612.66     3021.87     85.15 o 
   0   2   0    10315.50    10748.59     88.59 o 
   1   2   0     3294.69     3267.17     76.43 o 
   2   2   0      116.01      109.40      4.71 o 
   3   2   0     1709.19     1509.38    154.48 o 
   4   2   0      236.43      222.17     35.51 o 
   5   2   0     1012.87      792.80    134.68 o 
   6   2   0       51.17       54.12     10.71 o 
   7   2   0      182.23      183.90     20.90 o 
   8   2   0       34.67       39.82     10.34 o 
   9   2   0       18.54       24.41      9.52 o 
  10   2   0       23.89       13.76      9.90 o 
  -9   3   0       28.01       34.95      8.00 o 
  -8   3   0        2.17        1.96      7.16 o 
  -7   3   0       47.84       48.30      6.28 o 
  -6   3   0       29.60       25.32      7.74 o 
  -5   3   0      230.27      229.17     20.65 o 
  -4   3   0      266.29      253.84     20.29 o 
  -3   3   0       58.87       40.51     12.61 o 
  -2   3   0      361.43      354.66     19.18 o 
  -1   3   0      890.11      976.89     77.60 o 
   0   3   0      813.21      911.47     24.50 o 
   1   3   0     2557.98     2387.51     34.01 o 
   2   3   0      874.07      989.34     29.76 o 
   3   3   0     1338.28     1256.14     67.61 o 
   4   3   0     1042.35      718.69    204.04 o 
   5   3   0       34.58       31.15      7.33 o 
   6   3   0      334.35      338.02     26.72 o 
   7   3   0       23.95       25.80      7.93 o 
   8   3   0       67.06       78.58     14.33 o 
   9   3   0       63.01       83.69     16.64 o 
  10   3   0        0.25       -2.38      6.08 o 
  -8   4   0       41.33       44.44      9.25 o 
  -7   4   0        3.70        5.72      2.55 o 
  -6   4   0       85.53       71.94      9.67 o 
  -5   4   0      227.15      216.37     19.55 o 
  -4   4   0       71.58       57.44     10.09 o 
  -3   4   0      731.56      777.58     24.93 o 
  -2   4   0       10.07       12.67      4.95 o 
  -1   4   0      236.63      185.62     34.35 o 
   0   4   0     1903.02     2165.41     86.75 o 
   1   4   0      636.88      682.19     24.71 o 
   2   4   0      280.24      247.54      8.96 o 
   3   4   0      432.42      458.91     17.39 o 
   4   4   0      443.96      298.07     92.55 o 
   5   4   0      419.28      414.53     27.49 o 
   6   4   0        0.10        6.00      5.64 o 
   7   4   0       97.02       90.79     14.99 o 
   8   4   0       31.41       37.87      6.84 o 
   9   4   0       19.24       25.80      9.12 o 
  10   4   0       31.43       24.62     13.91 o 
  -8   5   0        0.23        2.26      4.46 o 
  -7   5   0       50.13       51.81      9.24 o 
  -6   5   0        1.10        4.52      3.43 o 
  -5   5   0      149.77      156.78     13.80 o 
  -4   5   0      233.64      222.87     15.18 o 
  -3   5   0       34.68       36.60      4.50 o 
  -2   5   0      585.92      575.76     74.86 o 
  -1   5   0      281.33      199.53     65.84 o 
   0   5   0      890.74      923.31     21.69 o 
   1   5   0     1991.04     2130.14     48.06 o 
   2   5   0       20.01       23.63      3.80 o 
   3   5   0      672.50      669.68     17.56 o 
   4   5   0      192.63      215.80     13.78 o 
   5   5   0        8.10       15.26      6.52 o 
   6   5   0      264.30      265.85     24.80 o 
   7   5   0        8.41        4.38      3.47 o 
   8   5   0       85.87       75.29     10.13 o 
   9   5   0       32.53       32.23     10.97 o 
  10   5   0        6.33        8.24      9.03 o 
  -7   6   0        1.76        6.71      5.12 o 
  -6   6   0       79.74       62.61     13.42 o 
  -5   6   0       24.86       22.13      5.49 o 
  -4   6   0       60.11       51.78      7.63 o 
  -3   6   0      279.39      270.98     20.08 o 
  -2   6   0        8.38        4.49      1.62 o 
  -1   6   0      353.53      367.93     23.22 o 
   0   6   0      769.94      794.82     22.55 o 
   1   6   0      159.35      156.15      9.96 o 
   2   6   0      406.06      392.22     12.96 o 
   3   6   0       11.24        8.25      2.36 o 
   4   6   0      210.54      219.58     11.56 o 
   5   6   0      152.55      150.39     19.05 o 
   6   6   0        6.95        9.78      4.89 o 
   7   6   0      121.91      125.66     12.94 o 
   8   6   0        6.71        9.60      4.39 o 
   9   6   0       24.94       31.74      6.05 o 
  10   6   0       18.65       16.19     11.74 o 
  -7   7   0       21.59        6.07      4.37 o 
  -6   7   0        0.14       -1.76      4.61 o 
  -5   7   0       75.68       77.16     15.93 o 
  -4   7   0       92.55      106.85     17.64 o 
  -3   7   0       31.90       31.06      6.84 o 
  -2   7   0      614.59      630.87     26.09 o 
  -1   7   0       80.66       87.64     12.22 o 
   0   7   0      698.16      674.73     33.83 o 
   1   7   0      467.13      463.79     24.03 o 
   2   7   0        1.27        2.94      3.13 o 
   3   7   0      294.31      291.78     12.90 o 
   4   7   0       74.61       81.73      7.59 o 
   5   7   0       30.92       39.86      5.03 o 
   6   7   0      223.84      225.67     13.40 o 
   7   7   0       12.26       13.16      5.55 o 
   8   7   0       75.47       87.97      9.42 o 
   9   7   0        2.84       -2.37      2.37 o 
  10   7   0        2.06       -2.44      4.38 o 
  -6   8   0       21.31       11.04      7.99 o 
  -5   8   0        1.07        1.76      4.09 o 
  -4   8   0       26.63       20.95      8.65 o 
  -3   8   0      137.70      134.52     13.08 o 
  -2   8   0        1.32        0.03      5.69 o 
  -1   8   0      439.56      450.18     22.98 o 
   0   8   0       50.09       48.50      6.85 o 
   1   8   0      234.66      229.10     14.41 o 
   2   8   0      134.87      143.17      9.36 o 
   3   8   0        0.04        1.23      3.88 o 
   4   8   0      213.34      218.55     12.51 o 
   5   8   0       64.07       77.07      7.86 o 
   6   8   0       31.58       32.26     12.37 o 
   7   8   0       93.82      104.62     13.37 o 
   8   8   0        0.48        5.36      4.89 o 
   9   8   0       31.90       31.65      8.09 o 
  -5   9   0       38.29       53.45     14.83 o 
  -4   9   0       27.20       27.18     10.85 o 
  -3   9   0       49.91       46.53      8.13 o 
  -2   9   0      199.27      177.61     15.69 o 
  -1   9   0       18.32       19.18      7.01 o 
   0   9   0      244.77      231.28     16.70 o 
   1   9   0       75.68       74.30      9.08 o 
   2   9   0        0.92        9.62      3.32 o 
   3   9   0      172.06      183.97     11.84 o 
   4   9   0       16.18       20.98      3.54 o 
   5   9   0      113.05      103.13     12.96 o 
   6   9   0       20.35       27.51     12.07 o 
   7   9   0        9.55       14.14      8.48 o 
   8   9   0       21.56       20.98     10.20 o 
   9   9   0       13.12       17.93      9.41 o 
  -4  10   0       34.43       35.78     12.63 o 
  -3  10   0       44.07       35.71     11.91 o 
  -2  10   0       38.44       46.34      8.60 o 
  -1  10   0      111.85       93.34     11.73 o 
   0  10   0       16.20       21.75      6.14 o 
   1  10   0      135.27      127.01     12.65 o 
   2  10   0       87.19       92.16      7.79 o 
   3  10   0        9.98        7.85      4.05 o 
   4  10   0       73.73       67.04     10.50 o 
   5  10   0       26.52       46.11      9.07 o 
   6  10   0       49.89       55.30     16.19 o 
   7  10   0       22.87       21.51     11.97 o 
   8  10   0        0.21       -5.99      7.82 o 
  -2  11   0       60.55       46.43      8.99 o 
  -1  11   0        0.40        2.80      3.30 o 
   0  11   0       52.78       56.68      9.44 o 
   1  11   0       34.82       45.36      6.87 o 
   2  11   0       32.60       36.73      6.71 o 
   3  11   0       62.92       79.06      9.54 o 
   4  11   0       20.71       27.25      7.94 o 
   5  11   0        6.80       21.22      7.57 o 
   6  11   0       13.31       26.47     14.13 o 
   7  11   0        4.30       13.77     11.40 o 
   0  12   0        0.26        1.76      6.24 o 
   1  12   0       41.31       46.46      9.46 o 
   2  12   0       33.73       25.66      8.60 o 
   3  12   0        9.07        8.63      6.15 o 
   4  12   0       33.35       29.56      8.65 o 
   5  12   0        0.16       13.14      7.35 o 
  -5 -12   1       22.23       25.89     14.85 o 
  -4 -12   1        1.23        4.95      8.78 o 
  -3 -12   1       19.07       27.21      7.97 o 
  -2 -12   1       18.91       19.15      8.01 o 
  -1 -12   1       17.59       20.21      8.31 o 
   0 -12   1       46.48       34.68     11.91 o 
  -7 -11   1       13.21       30.38     14.90 o 
  -6 -11   1        0.55       -2.50      7.78 o 
  -5 -11   1        0.78       -2.55      5.09 o 
  -4 -11   1       47.34       46.58      9.72 o 
  -3 -11   1        1.23       15.11      5.06 o 
  -2 -11   1       96.97       90.55     10.30 o 
  -1 -11   1       48.44       47.27      8.46 o 
   0 -11   1       18.01       16.41      5.87 o 
   1 -11   1       63.86       57.01     11.23 o 
   2 -11   1        7.55       -0.96      8.71 o 
  -8 -10   1       17.35       15.60      9.08 o 
  -7 -10   1        2.90       -0.92      6.62 o 
  -6 -10   1       22.97       29.92     13.11 o 
  -5 -10   1       38.19       48.18     15.06 o 
  -4 -10   1        0.21        1.76      5.82 o 
  -3 -10   1       47.18       56.61      7.25 o 
  -2 -10   1        7.38        7.03      4.03 o 
  -1 -10   1      114.44      111.11      9.75 o 
   0 -10   1       44.74       58.05      9.12 o 
   1 -10   1        8.62        4.53     10.61 o 
   2 -10   1       53.06       53.80      9.47 o 
   3 -10   1       19.24       16.49     10.30 o 
  -8  -9   1        0.11       13.79      9.12 o 
  -7  -9   1       22.23       31.01     10.53 o 
  -6  -9   1       13.40       17.00     11.54 o 
  -5  -9   1       82.78       71.31      7.89 o 
  -4  -9   1      146.25      154.89     11.50 o 
  -3  -9   1       27.37       33.76      5.44 o 
  -2  -9   1      211.31      205.50     12.59 o 
  -1  -9   1       72.86       75.76      9.64 o 
   0  -9   1       73.58       73.56      9.08 o 
   1  -9   1      100.71       91.75     11.27 o 
   2  -9   1       26.32       18.95      7.77 o 
   3  -9   1       48.33       47.61     12.97 o 
   4  -9   1       82.65       81.59     17.79 o 
   5  -9   1        5.19       -3.57      5.90 o 
  -9  -8   1        8.63        4.60      7.68 o 
  -8  -8   1       31.21       34.80     11.80 o 
  -7  -8   1        0.13       -1.18      5.14 o 
  -6  -8   1       64.85       61.73      9.06 o 
  -5  -8   1       82.67       77.92     11.92 o 
  -4  -8   1      124.71      115.98      9.72 o 
  -3  -8   1       34.45       50.28      6.10 o 
  -2  -8   1       26.89       21.57      6.18 o 
  -1  -8   1      312.36      298.18     16.76 o 
   0  -8   1      212.13      209.44     14.21 o 
   1  -8   1       46.33       47.65     10.54 o 
   2  -8   1      109.79      107.73     11.68 o 
   3  -8   1        0.33       -0.72      8.62 o 
   4  -8   1       22.08       26.06      9.98 o 
   5  -8   1       79.76       75.74     15.85 o 
   6  -8   1        1.13        4.59      5.93 o 
  -9  -7   1       29.31       17.70      6.29 o 
  -8  -7   1        2.11        7.55      3.54 o 
  -7  -7   1      131.08      125.60      8.95 o 
  -6  -7   1        0.21        7.48      2.66 o 
  -5  -7   1      249.37      243.99     15.04 o 
  -4  -7   1      357.98      331.37     15.65 o 
  -3  -7   1      146.42      135.03      9.16 o 
  -2  -7   1      490.05      468.13     15.77 o 
  -1  -7   1       23.23       26.74      7.67 o 
   0  -7   1      180.05      178.21     12.27 o 
   1  -7   1      420.31      429.98     27.69 o 
   2  -7   1       16.81       22.19      6.92 o 
   3  -7   1      126.12      132.55     12.52 o 
   4  -7   1       24.29       25.40      6.28 o 
   5  -7   1        1.75        3.69      4.11 o 
   6  -7   1       35.58       21.75      9.78 o 
   7  -7   1        1.11        5.04      6.78 o 
 -10  -6   1        1.23        2.56      5.30 o 
  -9  -6   1        5.87        4.45      4.62 o 
  -8  -6   1       69.72       74.83      8.47 o 
  -7  -6   1        4.55       12.05      6.99 o 
  -6  -6   1      204.80      223.50     22.75 o 
  -5  -6   1        9.41       19.16      7.89 o 
  -4  -6   1      167.51      187.21     13.13 o 
  -3  -6   1      427.62      387.03     12.34 o 
  -2  -6   1      202.86      192.26     10.97 o 
  -1  -6   1     3024.76     3050.28     45.46 o 
   0  -6   1       20.47       24.04      4.32 o 
   1  -6   1      243.51      236.99     12.52 o 
   2  -6   1      218.83      186.63     46.62 o 
   3  -6   1        2.49       -0.24      3.06 o 
   4  -6   1      206.74      198.52     11.74 o 
   5  -6   1       80.45       73.70     14.64 o 
   6  -6   1        5.05       11.55      6.88 o 
   7  -6   1       31.02       21.17      8.54 o 
 -10  -5   1       24.13       11.33     10.75 o 
  -9  -5   1       12.44       13.70      7.88 o 
  -8  -5   1        7.39       10.60      3.84 o 
  -7  -5   1      126.09      143.89     19.34 o 
  -6  -5   1        2.67        4.80      5.23 o 
  -5  -5   1      512.00      541.42     32.44 o 
  -4  -5   1      415.63      392.18     18.25 o 
  -3  -5   1       41.93       52.42      6.23 o 
  -2  -5   1     1605.42     1551.66     32.78 o 
  -1  -5   1       12.67       12.64      4.20 o 
   0  -5   1     2244.39     2324.70     35.15 o 
   1  -5   1      216.20      227.12     11.06 o 
   2  -5   1      159.95      142.56     24.67 o 
   3  -5   1      216.17      237.50     16.24 o 
   4  -5   1       39.15       34.71      4.65 o 
   5  -5   1      135.51      130.43     12.73 o 
   6  -5   1       33.92       22.84      5.61 o 
   7  -5   1       15.71       16.99      5.51 o 
   8  -5   1       36.32       43.96     13.51 o 
 -10  -4   1        1.37        2.75      4.97 o 
  -9  -4   1       39.31       30.82      7.92 o 
  -8  -4   1       15.18       13.87      5.62 o 
  -7  -4   1       16.19        9.25      3.93 o 
  -6  -4   1      101.29      103.30     14.07 o 
  -5  -4   1      180.39      176.89     17.83 o 
  -4  -4   1     1207.93     1300.44     43.99 o 
  -3  -4   1     1173.47     1145.10     26.58 o 
  -2  -4   1     1355.87     1417.30     26.47 o 
  -1  -4   1     5324.57     5244.72     65.48 o 
   0  -4   1      334.04      376.51     12.57 o 
   1  -4   1      614.52      663.30     16.64 o 
   2  -4   1     1054.08     1192.55     38.77 o 
   3  -4   1       50.47       40.45      8.25 o 
   4  -4   1      774.45      783.17     26.54 o 
   5  -4   1       95.18       72.96     12.00 o 
   6  -4   1       91.18       71.79     12.46 o 
   7  -4   1       27.20       28.72      5.47 o 
   8  -4   1        5.43        8.54      5.27 o 
 -10  -3   1       17.14        2.06      5.95 o 
  -9  -3   1        7.13        7.14      4.27 o 
  -8  -3   1       35.45       37.04     10.09 o 
  -7  -3   1       58.38       73.81     13.19 o 
  -6  -3   1        3.69        3.08      3.53 o 
  -5  -3   1      272.70      276.29     20.78 o 
  -4  -3   1      802.97      778.13     31.30 o 
  -3  -3   1      464.03      476.40     22.45 o 
  -2  -3   1     1895.44     1880.54     28.38 o 
  -1  -3   1      605.39      546.13     44.81 o 
   0  -3   1     2300.30     2322.29     38.75 o 
   1  -3   1      941.33     1069.65     17.82 o 
   2  -3   1      356.28      437.03     21.94 o 
   3  -3   1      929.79      975.52     35.38 o 
   4  -3   1        0.00        2.85      2.42 o 
   5  -3   1      540.44      493.50     29.43 o 
   6  -3   1       50.64       47.78     10.04 o 
   7  -3   1       57.19       68.83     11.33 o 
   8  -3   1       53.97       69.19     10.77 o 
   9  -3   1        2.13        0.19      8.30 o 
 -10  -2   1        5.80        0.20      4.11 o 
  -9  -2   1       27.58       38.17      8.35 o 
  -8  -2   1       16.77       25.74      8.89 o 
  -7  -2   1       53.05       53.74     11.41 o 
  -6  -2   1      297.22      314.68     24.13 o 
  -5  -2   1       17.95       13.66      2.70 o 
  -4  -2   1     1634.62     1567.89     36.13 o 
  -3  -2   1      511.93      542.76     21.69 o 
  -2  -2   1      236.68      241.67      8.30 o 
  -1  -2   1     7490.58     7197.94    215.24 o 
   0  -2   1     2853.42     2900.57     35.16 o 
   1  -2   1     1507.92     1562.64     19.47 o 
   3  -2   1      407.96      398.71     21.27 o 
   4  -2   1      859.07      898.98     35.17 o 
   5  -2   1       64.02       54.62      9.11 o 
   6  -2   1      151.88      149.03     11.75 o 
   7  -2   1       74.63       76.14      8.88 o 
   8  -2   1       23.40       36.51      9.76 o 
   9  -2   1       50.10       63.96     10.84 o 
  -9  -1   1        0.07       -0.18      3.58 o 
  -8  -1   1       48.67       55.52     11.22 o 
  -7  -1   1       43.99       48.18     10.31 o 
  -6  -1   1       47.89       46.74      6.23 o 
  -5  -1   1      448.33      428.17     15.71 o 
  -4  -1   1        1.63        4.01      1.27 o 
  -3  -1   1     1144.82      990.57     52.52 o 
  -2  -1   1      353.15      319.59      6.46 o 
  -1  -1   1     1642.97     1583.46     20.36 o 
   0  -1   1     2583.28     2387.96     23.51 o 
   1  -1   1     1810.93     2080.33     28.35 o 
   2  -1   1     1573.87     1834.47     35.58 o 
   4  -1   1       98.93       95.03      9.69 o 
   5  -1   1      613.10      605.74     20.65 o 
   6  -1   1       83.24       88.59      8.64 o 
   7  -1   1       85.36       87.54     14.24 o 
   8  -1   1       85.40       84.16     15.36 o 
   9  -1   1        2.57        5.59      3.77 o 
  -9   0   1       52.89       53.84      9.12 o 
  -8   0   1       11.21       14.82      4.53 o 
  -7   0   1      167.10      157.82     18.14 o 
  -6   0   1      165.82      163.35     10.78 o 
  -5   0   1      131.96      123.38      8.48 o 
  -4   0   1      963.13      926.45     21.26 o 
  -3   0   1      581.93      576.79      9.53 o 
  -2   0   1       91.90       77.65      5.83 o 
  -1   0   1     8792.82     8434.83     44.82 o 
   1   0   1     1008.82      983.49     83.89 o 
   2   0   1      341.23      375.04      9.74 o 
   3   0   1       30.62       25.89      4.34 o 
   4   0   1      730.26      694.52     26.50 o 
   5   0   1        2.04        6.78      2.81 o 
   6   0   1      259.16      239.07     13.41 o 
   7   0   1       74.02       75.27     12.82 o 
   8   0   1       39.10       41.36     10.14 o 
   9   0   1       72.49       92.30     17.27 o 
  10   0   1        1.13        7.73      7.20 o 
  -9   1   1        0.43        7.93      4.84 o 
  -8   1   1       59.31       56.78      8.92 o 
  -7   1   1       19.09       19.45      7.86 o 
  -6   1   1      110.44      104.36      9.07 o 
  -5   1   1      308.48      319.22     14.86 o 
  -4   1   1      220.95      214.86     15.56 o 
  -3   1   1     1687.47     1774.73     39.00 o 
  -2   1   1      588.28      609.59     19.82 o 
  -1   1   1     2493.32     2458.14     52.27 o 
   0   1   1     5696.51     5617.51    337.52 o 
   1   1   1       28.27       30.97      1.79 o 
   2   1   1     2104.74     1922.12     35.39 o 
   3   1   1      435.36      372.69     46.26 o 
   4   1   1       24.34       15.59      3.27 o 
   5   1   1     1218.11     1004.59    170.89 o 
   6   1   1        0.80        2.39      1.34 o 
   7   1   1      167.02      183.51     20.81 o 
   8   1   1       19.67        9.94      6.24 o 
   9   1   1        2.88        6.47      5.53 o 
  10   1   1       27.64       19.93      6.93 o 
  -9   2   1       34.04       28.66      7.03 o 
  -8   2   1        0.00       -0.02      3.04 o 
  -7   2   1       96.40       94.52      8.56 o 
  -6   2   1       37.51       43.79      6.59 o 
  -5   2   1        5.68        4.35      2.41 o 
  -4   2   1     1215.98     1303.91     42.28 o 
  -3   2   1      149.98      141.03     12.67 o 
  -2   2   1     2218.80     1638.23    412.76 o 
  -1   2   1      114.35      103.46      3.37 o 
   0   2   1      400.68      403.23     15.49 o 
   1   2   1      359.00      310.81     15.28 o 
   2   2   1      502.87      520.24     20.15 o 
   3   2   1      202.86      195.00     14.46 o 
   4   2   1      604.17      594.11     28.44 o 
   5   2   1       73.53       81.13     12.06 o 
   6   2   1      743.60      763.32     40.29 o 
   7   2   1        2.63        3.46      2.82 o 
   8   2   1       96.37      102.72     17.13 o 
   9   2   1       12.25        9.57      4.73 o 
  10   2   1        3.42        9.84      8.11 o 
  -9   3   1        2.11        9.04      8.36 o 
  -8   3   1       41.58       37.48      8.22 o 
  -7   3   1        2.38       -3.39      4.52 o 
  -6   3   1      164.40      172.71     14.20 o 
  -5   3   1       69.74       69.35      8.65 o 
  -4   3   1      207.21      202.48     18.62 o 
  -3   3   1     2011.75     2172.32     38.20 o 
  -2   3   1      581.99      644.35     15.38 o 
  -1   3   1     2598.28     2908.49    179.07 o 
   0   3   1      535.45      525.07     33.60 o 
   1   3   1      399.75      476.14     14.78 o 
   2   3   1     2154.50     2146.64     45.19 o 
   4   3   1      596.32      568.10     28.73 o 
   5   3   1      461.42      519.37     30.94 o 
   6   3   1        7.06        5.57      4.57 o 
   7   3   1      258.30      236.95     20.39 o 
   8   3   1       42.33       48.50     12.56 o 
   9   3   1       59.45       83.12     17.08 o 
  10   3   1       19.52       24.35      9.77 o 
  -8   4   1        0.91        0.94      2.96 o 
  -7   4   1       41.88       44.01      6.58 o 
  -6   4   1       57.03       60.12      8.71 o 
  -5   4   1      193.86      191.87     14.62 o 
  -4   4   1      333.40      330.94     17.55 o 
  -3   4   1      145.72      148.43     10.53 o 
  -2   4   1      743.59      775.24     26.19 o 
  -1   4   1       58.58       52.38      9.43 o 
   0   4   1      689.50      744.39     16.84 o 
   1   4   1      606.25      534.46     17.11 o 
   2   4   1      325.64      326.08     11.24 o 
   3   4   1      952.30      937.53     24.93 o 
   4   4   1      453.91      463.91     19.20 o 
   5   4   1      701.66      693.98     36.41 o 
   6   4   1      287.86      272.17     15.92 o 
   7   4   1        7.87        6.84      3.06 o 
   8   4   1       64.38       57.90      8.08 o 
   9   4   1       48.31       35.53     11.29 o 
  10   4   1        9.58        8.01      6.89 o 
  -8   5   1       20.46       24.63      9.41 o 
  -7   5   1        0.98       -0.03      2.64 o 
  -6   5   1       83.56       76.41     10.64 o 
  -5   5   1      116.34      107.53     11.44 o 
  -4   5   1      491.75      446.47     21.63 o 
  -3   5   1      958.74      959.99     45.08 o 
  -2   5   1       52.88       44.49      4.40 o 
  -1   5   1      495.16      466.75     84.50 o 
   0   5   1      597.21      645.36     19.04 o 
   1   5   1      210.72      215.62      9.91 o 
   2   5   1     1077.84     1020.66     26.41 o 
   3   5   1       28.47       36.76      3.62 o 
   4   5   1       91.32       74.39      5.65 o 
   5   5   1      416.60      410.50     19.92 o 
   6   5   1       54.17       51.24      7.86 o 
   7   5   1      281.16      281.55     18.16 o 
   8   5   1       20.13       11.95      6.53 o 
   9   5   1       36.88       34.09     10.93 o 
  10   5   1       34.46       37.62     11.61 o 
  -7   6   1       49.36       50.33     12.33 o 
  -6   6   1        0.29       -6.94      6.94 o 
  -5   6   1      100.95      100.12     11.54 o 
  -4   6   1      145.49      130.25     11.70 o 
  -3   6   1      272.46      249.54     14.64 o 
  -2   6   1      683.11      739.49     25.74 o 
  -1   6   1       14.03       10.77      3.21 o 
   0   6   1      594.71      616.75     19.27 o 
   1   6   1     1033.79     1044.21     32.11 o 
   2   6   1      198.61      186.16     10.33 o 
   3   6   1      541.56      539.49     15.60 o 
   4   6   1        3.29        3.21      2.61 o 
   5   6   1      121.85      120.90      9.40 o 
   6   6   1      278.60      273.62     18.21 o 
   7   6   1        6.58        4.78      3.90 o 
   8   6   1      114.61      110.09     12.58 o 
   9   6   1        9.02       17.27      8.73 o 
  10   6   1        9.92       10.83      6.23 o 
  -7   7   1        0.14       -2.33      4.36 o 
  -6   7   1       71.70       73.38     16.56 o 
  -5   7   1       17.78       21.47     10.14 o 
  -4   7   1      133.46      127.53     19.62 o 
  -3   7   1      537.88      497.75     35.96 o 
  -2   7   1        7.88        7.03      3.49 o 
  -1   7   1      656.38      688.25     25.59 o 
   0   7   1        2.71        6.86      3.24 o 
   1   7   1      200.49      204.86     12.23 o 
   2   7   1      408.98      398.81     16.67 o 
   3   7   1        3.44        1.13      1.74 o 
   4   7   1      195.85      187.67      9.90 o 
   5   7   1       79.04       80.99      6.77 o 
   6   7   1       98.95      106.75      8.90 o 
   7   7   1      141.97      136.77     14.18 o 
   8   7   1        5.47        9.21      5.12 o 
   9   7   1       17.54       22.93      6.26 o 
  10   7   1       14.29       34.20     11.90 o 
  -6   8   1        1.02        3.87      5.22 o 
  -5   8   1       64.14       54.75     14.03 o 
  -4   8   1       38.34       42.45     12.71 o 
  -3   8   1      103.41      100.33     17.03 o 
  -2   8   1      543.18      528.43     24.42 o 
  -1   8   1        9.90        7.26      6.45 o 
   0   8   1      616.29      596.57     24.48 o 
   1   8   1      137.93      137.82      9.49 o 
   2   8   1      103.75       98.85      7.79 o 
   3   8   1      175.26      181.88      9.10 o 
   4   8   1       29.02       31.74      3.93 o 
   5   8   1      216.65      226.93     12.71 o 
   6   8   1      102.21      115.72     13.57 o 
   7   8   1       13.12        7.09     11.90 o 
   8   8   1       46.74       61.23     13.81 o 
   9   8   1        0.84        4.79      4.53 o 
  -5   9   1       13.05       18.62      9.89 o 
  -4   9   1       68.65       54.50     14.32 o 
  -3   9   1      115.66      113.11     19.63 o 
  -2   9   1        3.47        5.25      4.62 o 
  -1   9   1      148.37      142.90     12.97 o 
   0   9   1        2.08       -1.42      2.87 o 
   1   9   1      116.08      108.99     10.52 o 
   2   9   1      259.76      258.98     13.44 o 
   3   9   1       11.86        8.55      2.61 o 
   4   9   1      203.21      201.73     12.45 o 
   5   9   1        1.13        6.77      3.76 o 
   6   9   1       93.67       91.74     12.59 o 
   7   9   1       37.13       55.16     15.71 o 
   8   9   1        1.78        0.38      5.55 o 
   9   9   1       10.14        1.72      7.01 o 
  -4  10   1       13.79       13.83      8.52 o 
  -3  10   1       62.57       75.84     17.26 o 
  -2  10   1      136.63      148.43     23.59 o 
  -1  10   1        0.31       -2.44      3.69 o 
   0  10   1       84.48       81.60     10.31 o 
   1  10   1       73.27       57.31      8.29 o 
   2  10   1       35.19       44.62      5.46 o 
   3  10   1      128.44      121.64     13.05 o 
   4  10   1        0.41        1.99      3.95 o 
   5  10   1      170.77      174.50     20.87 o 
   6  10   1        7.04       19.26      8.00 o 
   7  10   1       13.11       16.93      9.31 o 
   8  10   1       16.51       41.08     14.28 o 
  -2  11   1        5.83       10.49      8.12 o 
  -1  11   1       29.73       25.72      6.43 o 
   0  11   1        2.00        6.87      5.74 o 
   1  11   1       73.63       65.94     15.08 o 
   2  11   1       78.41       71.26     10.92 o 
   3  11   1       42.71       48.74      7.31 o 
   4  11   1       36.73       39.38      9.13 o 
   5  11   1        0.16        6.12      6.10 o 
   6  11   1       35.25       46.89     10.79 o 
   7  11   1       25.25       34.94     14.32 o 
  -1  12   1        0.44       -0.69      4.59 o 
   0  12   1       11.97       20.18     10.30 o 
   1  12   1       17.12       16.57      7.90 o 
   2  12   1       29.73       24.02      6.59 o 
   3  12   1       28.55       49.14     14.89 o 
   4  12   1        9.49       14.78      6.28 o 
   5  12   1       28.54       24.65     11.75 o 
   6  12   1        4.03        8.39     12.59 o 
   2  13   1        4.05       -8.57      8.57 o 
   3  13   1        4.78       -1.80      6.70 o 
  -5 -12   2        4.19        8.13      8.90 o 
  -4 -12   2       10.96       26.64     14.48 o 
  -3 -12   2        1.11       10.14      9.28 o 
  -2 -12   2       39.67       32.34      8.01 o 
  -1 -12   2        6.52        9.21      8.09 o 
   0 -12   2        0.96       11.22      7.68 o 
  -6 -11   2       22.55       39.41     15.25 o 
  -5 -11   2       16.75       24.99      7.85 o 
  -4 -11   2        1.92        8.27      4.73 o 
  -3 -11   2       96.61       99.79     13.46 o 
  -2 -11   2        5.99        5.84      4.30 o 
  -1 -11   2       66.59       70.47     11.18 o 
   0 -11   2       30.50       28.19      6.82 o 
   1 -11   2        0.09       -2.96      4.57 o 
   2 -11   2       14.70       22.59      6.52 o 
  -7 -10   2       11.81        2.25      7.07 o 
  -6 -10   2        7.72       15.66      9.05 o 
  -5 -10   2       54.54       50.35      9.70 o 
  -4 -10   2       34.25       46.39      6.81 o 
  -3 -10   2       22.90       27.69      8.61 o 
  -2 -10   2      201.14      182.25     12.99 o 
  -1 -10   2        7.76        7.30      6.13 o 
   0 -10   2       37.41       21.74      8.24 o 
   1 -10   2       76.48       79.87     11.17 o 
   2 -10   2        0.30        7.02      6.65 o 
   3 -10   2       49.57       65.12     10.61 o 
  -8  -9   2       13.87       -1.88      6.18 o 
  -7  -9   2        2.83       -8.45      8.58 o 
  -6  -9   2       40.97       62.47     17.39 o 
  -5  -9   2      101.67      106.97     10.32 o 
  -4  -9   2       63.14       73.79      8.22 o 
  -3  -9   2      238.08      233.39     13.95 o 
  -2  -9   2        5.08        8.97      3.63 o 
  -1  -9   2      130.42      114.59      9.28 o 
   0  -9   2       77.38       77.00      9.72 o 
   1  -9   2        3.35        1.74      3.57 o 
   2  -9   2       93.41      100.92     12.68 o 
   3  -9   2       10.11       12.12      4.83 o 
   4  -9   2       68.78       60.96     15.56 o 
   5  -9   2        7.91       14.68      7.09 o 
  -9  -8   2        5.12        6.58      5.21 o 
  -8  -8   2        2.59       16.25      9.53 o 
  -7  -8   2       32.22       29.55      7.21 o 
  -6  -8   2        2.10        4.12      3.62 o 
  -5  -8   2      206.25      206.55     21.86 o 
  -4  -8   2       78.22       80.64      9.47 o 
  -3  -8   2       82.15       79.31      7.60 o 
  -2  -8   2      521.47      503.04     18.32 o 
  -1  -8   2       60.69       51.96      9.56 o 
   0  -8   2      256.55      239.66     15.41 o 
   1  -8   2      308.25      303.80     25.06 o 
   2  -8   2        8.37        5.18      4.93 o 
   3  -8   2      132.86      129.08     13.33 o 
   4  -8   2       24.51       19.82      5.49 o 
   5  -8   2       38.82       33.57     11.43 o 
   6  -8   2       13.99       19.10      9.56 o 
  -9  -7   2        5.91        3.37      6.58 o 
  -8  -7   2       31.52       21.24      5.73 o 
  -7  -7   2        1.22        8.79      3.24 o 
  -6  -7   2      107.73      126.81     14.69 o 
  -5  -7   2       34.29       35.23      6.07 o 
  -4  -7   2      220.02      223.03     13.89 o 
  -3  -7   2      189.24      177.07     12.75 o 
  -2  -7   2        7.13       12.07      3.45 o 
  -1  -7   2      201.28      224.77     14.33 o 
   0  -7   2      423.66      392.71     18.38 o 
   1  -7   2      233.98      210.11     13.00 o 
   2  -7   2      300.95      320.74     25.81 o 
   3  -7   2        9.33       12.45      6.89 o 
   4  -7   2      108.80      107.71     12.22 o 
   5  -7   2       38.87       35.40     10.34 o 
   6  -7   2       15.52       11.54      7.56 o 
   7  -7   2       26.64       26.03      9.10 o 
  -9  -6   2        6.31        8.88      5.70 o 
  -8  -6   2       36.73       36.21      9.80 o 
  -7  -6   2       66.81       62.41      8.96 o 
  -6  -6   2       14.57       17.95      4.67 o 
  -5  -6   2      277.81      285.19     13.59 o 
  -4  -6   2      240.70      237.50     11.38 o 
  -3  -6   2      157.53      172.29     10.41 o 
  -2  -6   2     1499.76     1420.97     39.21 o 
  -1  -6   2        3.41       13.76      5.61 o 
   0  -6   2      513.99      514.34     19.16 o 
   1  -6   2      650.35      649.89     21.08 o 
   2  -6   2       19.27       16.97      5.52 o 
   3  -6   2      325.57      327.74     25.74 o 
   4  -6   2        1.64        3.17      6.86 o 
   5  -6   2       70.09       57.56     12.67 o 
   6  -6   2       61.06       51.47     11.71 o 
   7  -6   2        7.29        7.66      5.77 o 
 -10  -5   2        0.12        4.11      7.64 o 
  -9  -5   2       14.48       16.70      8.54 o 
  -8  -5   2       41.89       46.56      7.98 o 
  -7  -5   2       14.03       19.28      5.39 o 
  -6  -5   2      128.87      144.88     12.58 o 
  -5  -5   2       52.47       68.84      8.19 o 
  -4  -5   2      204.00      218.76     13.07 o 
  -3  -5   2      593.11      574.39     15.31 o 
  -2  -5   2       46.71       55.26      6.05 o 
  -1  -5   2     1540.46     1584.78     42.59 o 
   0  -5   2        6.84       18.78      5.83 o 
   1  -5   2      724.12      721.10     19.84 o 
   2  -5   2      383.02      435.22     26.20 o 
   3  -5   2        1.73        6.95      5.47 o 
   4  -5   2      432.90      448.12     29.39 o 
   5  -5   2        7.01        9.23      4.78 o 
   6  -5   2       30.84       21.64      5.67 o 
   7  -5   2       34.40       37.05      9.99 o 
   8  -5   2        0.08        4.13      4.79 o 
 -10  -4   2       23.30        5.54      8.80 o 
  -9  -4   2        0.15       -0.67      6.37 o 
  -8  -4   2       53.43       54.92      8.83 o 
  -7  -4   2       77.50       84.38     10.23 o 
  -6  -4   2        1.79        5.53      3.66 o 
  -5  -4   2      866.51      848.14     37.89 o 
  -4  -4   2      132.58      134.53     14.25 o 
  -3  -4   2      622.54      655.37     22.19 o 
  -2  -4   2     1160.80     1110.94     30.16 o 
  -1  -4   2       14.40       22.22      3.35 o 
   0  -4   2     1264.80     1241.31     34.93 o 
   1  -4   2      681.34      747.78     17.87 o 
   2  -4   2       45.11       41.09      7.75 o 
   3  -4   2      494.12      534.22     28.92 o 
   4  -4   2        7.53       12.49      6.45 o 
   5  -4   2      456.19      403.36     29.91 o 
   6  -4   2       14.33       14.23      5.34 o 
   7  -4   2       16.24       15.10      8.03 o 
   8  -4   2       20.09       16.05      5.63 o 
 -10  -3   2        0.67        2.11      8.01 o 
  -9  -3   2       41.40       24.87     11.42 o 
  -8  -3   2        2.66        6.75      4.36 o 
  -7  -3   2       41.65       48.53      7.68 o 
  -6  -3   2       26.56       31.93      7.21 o 
  -5  -3   2        8.93       12.19      4.30 o 
  -4  -3   2     1679.71     1647.83     44.64 o 
  -3  -3   2      761.96      742.28     27.27 o 
  -2  -3   2     1461.34     1558.05     23.46 o 
  -1  -3   2      467.61      430.79      8.73 o 
   0  -3   2       88.24       88.31     18.03 o 
   1  -3   2     2659.66     2941.03     51.10 o 
   2  -3   2     1209.62     1369.83     38.49 o 
   3  -3   2      148.59      152.49     14.75 o 
   4  -3   2      600.59      433.95    100.10 o 
   5  -3   2        1.48        0.78      3.49 o 
   6  -3   2      225.10      213.26     20.26 o 
   7  -3   2       18.01       16.07      7.42 o 
   8  -3   2       14.13       19.54      8.64 o 
   9  -3   2       12.09       20.85      6.81 o 
  -9  -2   2        1.19       11.54      8.84 o 
  -8  -2   2       78.70       74.21      9.66 o 
  -7  -2   2      131.83      138.77     12.69 o 
  -6  -2   2       67.13       59.60      6.20 o 
  -5  -2   2      370.82      371.77     14.55 o 
  -4  -2   2        0.85        5.44      1.68 o 
  -3  -2   2      812.31      742.86     17.18 o 
  -2  -2   2      585.40      590.98     13.64 o 
  -1  -2   2       24.59       32.62      3.38 o 
   0  -2   2      566.66      491.66      9.64 o 
   1  -2   2     2812.93     3157.62     45.63 o 
   2  -2   2     1109.24     1153.74     32.09 o 
   3  -2   2      708.82      783.73     30.29 o 
   4  -2   2      715.74      516.99    119.73 o 
   5  -2   2      426.67      396.68     24.64 o 
   6  -2   2       40.82       46.43      6.82 o 
   7  -2   2       58.19       78.05     14.33 o 
   8  -2   2       44.34       52.98     12.60 o 
   9  -2   2        1.25        0.80      4.54 o 
  -9  -1   2       10.84        1.85      3.35 o 
  -8  -1   2        0.21        2.95      3.29 o 
  -7  -1   2       87.01       92.45     10.15 o 
  -6  -1   2      152.63      156.00     10.40 o 
  -5  -1   2      724.48      706.10     20.43 o 
  -4  -1   2     1511.60     1397.45     25.55 o 
  -3  -1   2      272.68      262.26      9.67 o 
  -2  -1   2      457.01      383.08     10.30 o 
  -1  -1   2      739.22      668.04     21.12 o 
   0  -1   2      105.92      120.38      6.14 o 
   1  -1   2     4853.80     4651.94     45.19 o 
   3  -1   2      247.80      210.96      9.44 o 
   4  -1   2      896.59      843.42     17.90 o 
   5  -1   2      157.48      137.62     21.18 o 
   6  -1   2      442.10      430.94     18.67 o 
   7  -1   2       49.85       49.88     11.19 o 
   8  -1   2       58.27       46.30     12.28 o 
   9  -1   2       48.49       53.76     13.99 o 
  -9   0   2        5.91        6.15      6.98 o 
  -8   0   2       97.40      107.96     22.26 o 
  -7   0   2       24.19       23.37      5.67 o 
  -6   0   2      105.72      104.65      8.88 o 
  -5   0   2      188.46      203.18     11.17 o 
  -4   0   2      485.74      472.37     15.00 o 
  -3   0   2      630.28      576.17     14.37 o 
  -2   0   2      457.08      410.90     10.21 o 
  -1   0   2        9.42       12.79      2.39 o 
   0   0   2     2693.12     2500.14     48.74 o 
   1   0   2      135.32      132.26      4.38 o 
   2   0   2      921.79      852.82     82.03 o 
   3   0   2      135.56      134.05      7.60 o 
   4   0   2      341.09      318.50      9.03 o 
   5   0   2      951.26      825.28     15.80 o 
   6   0   2       64.40       59.28      6.34 o 
   7   0   2      219.38      213.45     22.56 o 
   8   0   2       43.28       40.47     11.39 o 
   9   0   2       21.70       39.55     11.81 o 
  10   0   2       13.77       20.13      9.37 o 
  -9   1   2       38.12       35.07     11.56 o 
  -8   1   2        3.30        4.15      3.39 o 
  -7   1   2      276.23      290.05     14.30 o 
  -6   1   2       56.88       61.62      6.05 o 
  -5   1   2      704.92      655.97     20.98 o 
  -4   1   2     1508.70     1574.47     42.21 o 
  -3   1   2       96.53       88.86      9.23 o 
  -2   1   2     1028.28      937.12     65.68 o 
  -1   1   2       95.21       84.82      3.25 o 
   0   1   2       74.49       83.14      2.48 o 
   1   1   2     5392.73     4712.41     72.95 o 
   2   1   2      662.67      694.79     12.97 o 
   4   1   2      374.02      356.72     12.61 o 
   5   1   2      189.84      144.87     11.18 o 
   6   1   2      726.57      688.50     20.92 o 
   7   1   2       86.70       80.27     14.41 o 
   8   1   2       83.38       86.60     16.19 o 
   9   1   2       82.19      101.33     18.05 o 
  10   1   2        0.84       -2.71      4.04 o 
  -9   2   2        2.01        3.90      8.91 o 
  -8   2   2       81.60       79.76     10.62 o 
  -7   2   2        8.13       14.44      3.59 o 
  -6   2   2      186.47      176.93     10.84 o 
  -5   2   2      107.56      123.25     10.77 o 
  -4   2   2      533.23      599.43     21.52 o 
  -3   2   2     2785.85     2947.39     75.30 o 
  -2   2   2       52.12       39.49      4.32 o 
  -1   2   2     2884.90     2936.75     74.12 o 
   0   2   2      226.17      213.46      5.63 o 
   1   2   2     1228.16     1350.15     29.12 o 
   2   2   2      675.02      629.77     11.95 o 
   3   2   2      551.10      508.09     15.03 o 
   4   2   2      701.23      667.36     25.48 o 
   5   2   2     1029.91      993.64     76.11 o 
   6   2   2       11.20       14.44      3.67 o 
   7   2   2      214.48      199.21     22.61 o 
   8   2   2       11.20        9.87      6.75 o 
   9   2   2       12.52       11.30      6.78 o 
  10   2   2       38.21       26.79     10.26 o 
  -9   3   2       13.91        4.45      3.95 o 
  -8   3   2        1.06        3.53      3.94 o 
  -7   3   2      168.37      177.79     12.17 o 
  -6   3   2      105.73      107.95     13.33 o 
  -5   3   2      405.83      394.03     20.49 o 
  -4   3   2     1130.98     1158.43     62.85 o 
  -3   3   2        4.06        5.45      1.91 o 
  -2   3   2     1797.73     1991.87     32.16 o 
  -1   3   2       35.14       32.23      2.78 o 
   0   3   2     1007.52     1074.66     71.35 o 
   1   3   2     3236.36     3236.67    106.71 o 
   2   3   2       21.84       31.51      4.08 o 
   3   3   2      861.60      784.80     20.44 o 
   4   3   2       31.60       32.63      6.25 o 
   5   3   2      398.04      370.44     36.66 o 
   6   3   2      602.24      582.01     41.11 o 
   7   3   2       44.74       42.44      6.78 o 
   8   3   2       77.28      100.29     18.23 o 
   9   3   2       36.55       63.26     14.99 o 
  10   3   2        0.38        9.15      7.75 o 
  -8   4   2       19.65       27.06      7.49 o 
  -7   4   2        4.67        2.91      2.61 o 
  -6   4   2      148.61      139.62     13.72 o 
  -5   4   2      114.60      119.45     11.75 o 
  -4   4   2      598.76      627.15     28.86 o 
  -3   4   2     1803.18     1836.29     89.39 o 
  -2   4   2        5.77        3.96      1.58 o 
  -1   4   2     1124.72     1194.18     58.66 o 
   0   4   2      718.45      811.92     21.52 o 
   1   4   2      279.36      298.08      9.48 o 
   2   4   2     3160.59     3082.91    103.46 o 
   3   4   2      135.16      125.69      6.66 o 
   4   4   2     1964.90     1894.24     39.24 o 
   5   4   2       56.82       66.72      7.80 o 
   6   4   2       37.56       30.51     12.71 o 
   7   4   2      142.83      134.64     25.23 o 
   8   4   2       33.10       34.85      6.82 o 
   9   4   2       58.80       77.41     16.44 o 
  10   4   2       23.64       26.36     11.46 o 
  -8   5   2        1.94        5.28      6.96 o 
  -7   5   2       45.42       49.47      8.73 o 
  -6   5   2       48.27       46.11      8.29 o 
  -5   5   2      170.63      164.24     14.71 o 
  -4   5   2      269.62      260.02     24.21 o 
  -3   5   2        6.41       11.63      3.35 o 
  -2   5   2      644.47      659.98     34.63 o 
  -1   5   2      239.30      229.79     18.30 o 
   0   5   2      996.38     1117.85     24.32 o 
   1   5   2     1460.73     1577.21     27.53 o 
   2   5   2      118.06      114.38      5.23 o 
   3   5   2      716.20      698.81     14.00 o 
   4   5   2       48.27       35.20      7.93 o 
   5   5   2      681.57      713.08     27.31 o 
   6   5   2      288.24      297.97     18.21 o 
   7   5   2        4.16       10.29      4.12 o 
   8   5   2       39.55       35.69      6.75 o 
   9   5   2       31.62       38.87     12.23 o 
  10   5   2        8.50       -1.18      6.18 o 
  -7   6   2        5.56       -0.30      3.34 o 
  -6   6   2       64.76       54.51     13.17 o 
  -5   6   2       22.98       22.09      5.87 o 
  -4   6   2      266.96      249.40     16.88 o 
  -3   6   2      450.81      416.88     36.17 o 
  -2   6   2       38.53       32.87      3.94 o 
  -1   6   2      280.13      306.93     15.13 o 
   0   6   2     1196.97     1310.19     29.36 o 
   1   6   2      934.31      973.11     24.52 o 
   2   6   2     1127.38     1163.33     24.76 o 
   3   6   2       71.24       61.12      3.99 o 
   4   6   2      352.12      340.72      9.21 o 
   5   6   2      133.49      147.57      8.38 o 
   6   6   2       73.66       61.66      9.24 o 
   7   6   2      254.16      258.93     18.31 o 
   8   6   2        0.30        4.97      4.01 o 
   9   6   2       34.29       58.19     14.44 o 
  10   6   2       22.90       30.92     12.26 o 
  -7   7   2       17.56       26.42     10.32 o 
  -6   7   2        2.31        5.23      5.01 o 
  -5   7   2       31.22       24.89      9.77 o 
  -4   7   2       37.28       27.66     10.16 o 
  -3   7   2       30.23       34.80      9.43 o 
  -2   7   2      323.33      328.54     17.68 o 
  -1   7   2        0.09       -2.33      2.33 o 
   0   7   2      228.77      242.35     14.09 o 
   1   7   2      471.48      464.37     14.97 o 
   2   7   2      140.56      144.40      8.09 o 
   3   7   2      538.45      536.70     18.32 o 
   4   7   2        1.79       -1.43      1.43 o 
   5   7   2      227.92      233.42     10.69 o 
   6   7   2      222.74      200.79     16.50 o 
   7   7   2        8.06        8.25      7.95 o 
   8   7   2       50.55       57.21      9.53 o 
   9   7   2        0.11        5.09     10.04 o 
  10   7   2        2.43       -3.04      5.04 o 
  -6   8   2       47.75       54.57     15.09 o 
  -5   8   2        2.22        0.24      4.12 o 
  -4   8   2       44.06       38.45     11.78 o 
  -3   8   2      145.00      126.19     19.58 o 
  -2   8   2        3.66        2.04      4.26 o 
  -1   8   2      312.62      316.69     17.83 o 
   0   8   2       18.48       16.37      4.20 o 
   1   8   2      218.17      234.03     13.86 o 
   2   8   2      121.46      113.32      7.84 o 
   3   8   2        0.82       -0.09      1.76 o 
   4   8   2      419.51      422.97     15.54 o 
   5   8   2       21.49       18.25      5.66 o 
   6   8   2       94.35      100.43     10.34 o 
   7   8   2      112.49      124.09     14.42 o 
   8   8   2        0.03        7.71      5.21 o 
   9   8   2       23.19       26.40      7.71 o 
  -5   9   2       49.30       65.29     16.15 o 
  -4   9   2        1.00       -2.34      5.15 o 
  -3   9   2       54.52       59.12     14.49 o 
  -2   9   2       59.39       48.49     12.51 o 
  -1   9   2        0.39        1.34      3.83 o 
   0   9   2      197.18      187.19     14.19 o 
   1   9   2       47.22       40.34      6.46 o 
   2   9   2      105.36      108.64      8.35 o 
   3   9   2      203.65      182.44     14.44 o 
   4   9   2        3.45        1.99      2.26 o 
   5   9   2      219.72      214.70     23.02 o 
   6   9   2       17.10       14.72     10.49 o 
   7   9   2       17.14        8.45      6.58 o 
   8   9   2       12.26       20.57      7.54 o 
   9   9   2        1.32       -0.79      4.19 o 
  -4  10   2       42.80       63.45     16.77 o 
  -3  10   2       15.66       22.59     10.70 o 
  -2  10   2       27.70       40.20     13.61 o 
  -1  10   2       21.38       21.65      5.60 o 
   0  10   2        8.84       10.52      3.91 o 
   1  10   2      103.16      101.20     10.63 o 
   2  10   2       47.01       45.81     14.08 o 
   3  10   2       40.46       45.05      6.73 o 
   4  10   2      184.53      198.90     18.29 o 
   5  10   2        0.06       15.64      7.09 o 
   6  10   2       67.22       65.97     11.17 o 
   7  10   2       21.60       18.31      9.10 o 
   8  10   2        0.40       -3.77      7.11 o 
  -2  11   2       21.71       17.16     10.23 o 
  -1  11   2        7.08       16.46      8.85 o 
   0  11   2       55.39       64.23     15.57 o 
   1  11   2       15.86        1.57      4.76 o 
   2  11   2       98.22      106.03     15.06 o 
   3  11   2       58.22       55.05     12.72 o 
   4  11   2       35.08       33.62      9.30 o 
   5  11   2       41.96       49.63     10.24 o 
   6  11   2        8.90       13.51      6.27 o 
   7  11   2       15.90       23.57     11.44 o 
  -1  12   2       12.86        7.63      9.34 o 
   0  12   2        0.10       12.03      8.87 o 
   1  12   2       51.14       51.43      9.86 o 
   2  12   2        4.92        6.47      9.06 o 
   3  12   2       45.23       78.72     18.75 o 
   4  12   2       45.90       40.08     14.17 o 
   5  12   2        1.68        0.30      6.77 o 
   6  12   2       15.52       20.96      8.69 o 
   2  13   2       21.21       10.01      6.63 o 
   3  13   2        8.21       25.44     12.33 o 
  -4 -12   3       13.88       16.87     12.62 o 
  -3 -12   3       41.23       23.24     12.33 o 
  -2 -12   3        2.09       -3.61      4.91 o 
  -1 -12   3       14.64       14.90      7.53 o 
   0 -12   3       48.49       37.82     11.83 o 
  -6 -11   3        0.17        3.22      7.39 o 
  -5 -11   3        2.60       15.67     10.99 o 
  -4 -11   3       58.05       73.73     20.27 o 
  -3 -11   3        0.05        2.13      4.01 o 
  -2 -11   3       62.19       59.36     10.50 o 
  -1 -11   3        6.58       14.72      5.02 o 
   0 -11   3       23.86       26.19     10.34 o 
   1 -11   3       33.28       26.78      7.18 o 
   2 -11   3        0.20        3.64      3.65 o 
  -7 -10   3        0.16        7.79      7.80 o 
  -6 -10   3       56.85       60.27     18.12 o 
  -5 -10   3        3.65       -1.94      4.53 o 
  -4 -10   3       23.12       15.46      4.41 o 
  -3 -10   3      174.49      160.28     12.68 o 
  -2 -10   3        7.32       -0.20      4.15 o 
  -1 -10   3      124.58      123.69     10.44 o 
   0 -10   3       49.85       52.99      8.78 o 
   1 -10   3        3.27       15.06      8.23 o 
   2 -10   3       46.54       50.39      9.88 o 
   3 -10   3        0.22       -0.04      3.29 o 
  -8  -9   3        0.19        8.76      7.86 o 
  -7  -9   3        6.27       12.12      9.51 o 
  -6  -9   3        6.02        8.99      6.23 o 
  -5  -9   3       95.59      102.20     13.02 o 
  -4  -9   3       79.49       66.95      8.30 o 
  -3  -9   3       46.19       55.64      7.26 o 
  -2  -9   3       85.07       93.14      8.90 o 
  -1  -9   3       14.01       12.08      4.73 o 
   0  -9   3      166.67      145.01     13.66 o 
   1  -9   3       98.27      107.82     16.95 o 
   2  -9   3        0.58        1.79      4.88 o 
   3  -9   3       61.54       65.28     10.38 o 
   4  -9   3        0.55        2.89      4.22 o 
  -9  -8   3       16.00       20.64     11.74 o 
  -8  -8   3       15.03       27.91     12.79 o 
  -7  -8   3        2.27       13.88      6.78 o 
  -6  -8   3       67.76       71.81     13.65 o 
  -5  -8   3       33.84       40.67     10.43 o 
  -4  -8   3      140.28      148.38     13.12 o 
  -3  -8   3      314.96      304.98     17.93 o 
  -2  -8   3        5.78        8.66      3.56 o 
  -1  -8   3      213.00      201.44     11.61 o 
   0  -8   3      182.72      177.79     13.57 o 
   1  -8   3      101.86       95.72      9.81 o 
   2  -8   3      122.27      124.12     17.95 o 
   3  -8   3       21.46       23.86      7.93 o 
   4  -8   3       62.12       56.37      9.50 o 
   5  -8   3       11.89       14.10      7.28 o 
   6  -8   3        5.19        7.72      5.52 o 
  -9  -7   3        2.63        0.30      2.77 o 
  -8  -7   3        4.49        0.26      2.75 o 
  -7  -7   3       34.49       47.01      7.68 o 
  -6  -7   3       36.36       32.89      6.15 o 
  -5  -7   3      172.81      189.64     13.98 o 
  -4  -7   3       62.93       62.85      5.99 o 
  -3  -7   3       98.81      101.85     12.51 o 
  -2  -7   3      215.31      204.93     12.99 o 
  -1  -7   3       49.13       50.49      6.60 o 
   0  -7   3      709.55      653.89     24.59 o 
   1  -7   3      411.60      391.08     20.86 o 
   2  -7   3       93.55       91.54     14.26 o 
   3  -7   3      120.00      129.28     18.30 o 
   4  -7   3       18.53       22.20      6.16 o 
   5  -7   3       58.35       58.82     14.40 o 
   6  -7   3       19.07       25.58      9.07 o 
  -9  -6   3       19.42       23.46      6.38 o 
  -8  -6   3       20.14       22.71      7.74 o 
  -7  -6   3        7.94       12.04      5.74 o 
  -6  -6   3       95.26       91.39     10.98 o 
  -5  -6   3        0.64        0.56      2.30 o 
  -4  -6   3      161.68      169.89     11.82 o 
  -3  -6   3      441.08      409.80     13.30 o 
  -2  -6   3       13.38        6.33      7.12 o 
  -1  -6   3      553.25      534.99     26.68 o 
   0  -6   3       85.78      100.99     13.32 o 
   1  -6   3      346.81      316.78     15.03 o 
   2  -6   3      247.91      232.55     21.16 o 
   3  -6   3       82.50       85.61     13.57 o 
   4  -6   3      187.37      178.25     20.20 o 
   5  -6   3       26.08       28.79      7.23 o 
   6  -6   3       46.50       58.64     12.93 o 
   7  -6   3       26.29       20.04      7.84 o 
  -9  -5   3        0.71       -3.98      4.23 o 
  -8  -5   3       67.70       76.76     15.08 o 
  -7  -5   3       14.85       21.26      5.19 o 
  -6  -5   3      189.99      180.77     14.74 o 
  -5  -5   3      210.78      224.61     14.62 o 
  -4  -5   3       63.18       55.89      8.88 o 
  -3  -5   3      197.48      199.95      9.29 o 
  -2  -5   3      810.70      734.71     25.29 o 
  -1  -5   3        3.63        8.62      2.36 o 
   0  -5   3     1739.81     1756.52     48.64 o 
   1  -5   3      275.31      291.95     13.36 o 
   2  -5   3       97.13       92.58      6.85 o 
   3  -5   3      215.06      210.90     20.32 o 
   4  -5   3       49.61       46.11     10.25 o 
   5  -5   3      248.75      208.19     15.45 o 
   6  -5   3       63.84       63.28     13.00 o 
   7  -5   3       33.10       31.08      6.84 o 
   8  -5   3       33.19       60.10     14.70 o 
  -9  -4   3       38.13       28.66     10.85 o 
  -8  -4   3        9.06       15.23      7.82 o 
  -7  -4   3       48.65       40.56      6.94 o 
  -6  -4   3       74.05       75.33      9.07 o 
  -5  -4   3       91.90       97.46      9.48 o 
  -4  -4   3      556.57      542.40     19.78 o 
  -3  -4   3      190.26      185.88     13.90 o 
  -2  -4   3       91.35       89.26      5.33 o 
  -1  -4   3      378.70      349.33     12.69 o 
   0  -4   3       74.38       45.96     13.74 o 
   1  -4   3      480.44      458.27     23.81 o 
   2  -4   3      454.49      444.04     22.81 o 
   3  -4   3      133.19      135.95     15.08 o 
   4  -4   3      575.91      546.71     31.10 o 
   5  -4   3        0.18        9.57      4.24 o 
   6  -4   3      112.20       94.45     14.23 o 
   7  -4   3       34.15       33.86      6.86 o 
   8  -4   3        2.51       -3.34     14.44 o 
  -9  -3   3        7.85        2.43      5.96 o 
  -8  -3   3      134.95      128.78     19.82 o 
  -7  -3   3       27.19       30.77      5.93 o 
  -6  -3   3      215.58      219.60     14.49 o 
  -5  -3   3      726.07      740.66     24.29 o 
  -4  -3   3       15.38       20.37      3.84 o 
  -3  -3   3     1614.82     1667.67     59.79 o 
  -2  -3   3      351.91      296.31     14.43 o 
  -1  -3   3      230.66      216.58      6.92 o 
   0  -3   3     1796.16     1765.33     54.23 o 
   1  -3   3       41.85       47.60      7.05 o 
   2  -3   3      129.98       97.56      9.88 o 
   3  -3   3      251.45      273.22     19.76 o 
   4  -3   3       93.93       77.80     11.49 o 
   5  -3   3      819.71      719.20     35.86 o 
   6  -3   3       40.62       28.80      7.88 o 
   7  -3   3       72.73       64.66     13.78 o 
   8  -3   3       41.60       40.69     10.87 o 
   9  -3   3        0.14        4.52      4.93 o 
  -9  -2   3       36.44       48.28     40.61 o 
  -8  -2   3        4.96       -0.63      3.80 o 
  -7  -2   3      143.90      141.55     12.85 o 
  -6  -2   3       84.04       96.26      7.21 o 
  -5  -2   3      303.03      304.27     15.25 o 
  -4  -2   3     1576.25     1571.96     28.85 o 
  -3  -2   3        1.65        5.05      1.52 o 
  -2  -2   3      941.52      969.05     17.78 o 
  -1  -2   3      219.67      200.13      8.34 o 
   0  -2   3      167.02      170.65      6.99 o 
   1  -2   3     3947.52     3991.32     55.05 o 
   2  -2   3      277.58      296.53     16.60 o 
   3  -2   3     1282.28     1377.85     40.57 o 
   4  -2   3       92.04       98.94      6.32 o 
   5  -2   3        0.89        2.87      2.88 o 
   6  -2   3      253.61      216.42     28.48 o 
   7  -2   3       62.70       63.82     13.28 o 
   8  -2   3       39.67       47.10     11.86 o 
   9  -2   3       21.80       21.15      8.78 o 
  -9  -1   3        0.28        4.08      6.18 o 
  -8  -1   3      123.18      111.90     19.17 o 
  -7  -1   3      131.02      124.94     11.88 o 
  -6  -1   3      368.15      352.08     14.11 o 
  -5  -1   3      695.53      707.07     23.83 o 
  -4  -1   3        0.61        3.51      1.22 o 
  -3  -1   3     2420.80     2507.71     81.30 o 
  -2  -1   3      646.04      656.57      8.94 o 
  -1  -1   3      891.06      917.38     19.01 o 
   0  -1   3     2021.69     2033.87     34.64 o 
   1  -1   3       57.09       43.84      4.95 o 
   2  -1   3     2233.24     2182.82     39.98 o 
   3  -1   3      230.67      218.55     15.16 o 
   4  -1   3     1100.45     1034.84     19.99 o 
   5  -1   3      448.24      418.77     35.70 o 
   6  -1   3       75.14       51.22     12.35 o 
   7  -1   3       97.14      119.38     17.54 o 
   8  -1   3      108.31      110.68     18.33 o 
   9  -1   3        9.93        5.56      6.26 o 
  -9   0   3        6.06        7.06      7.99 o 
  -8   0   3        0.07        8.87      5.90 o 
  -7   0   3      141.26      150.53     13.12 o 
  -6   0   3      125.49      136.92      9.01 o 
  -5   0   3      590.66      560.37     16.35 o 
  -4   0   3      896.74      904.55     36.55 o 
  -3   0   3      222.24      218.99      9.51 o 
  -2   0   3     1619.53     1581.58     37.20 o 
  -1   0   3     8140.90     7907.14     47.62 o 
   0   0   3     7551.12     7596.70     46.06 o 
   1   0   3     3987.04     3932.36    105.11 o 
   2   0   3       13.11       21.03      1.78 o 
   3   0   3      761.15      727.04     21.21 o 
   4   0   3      401.90      392.72     13.76 o 
   5   0   3      134.07      121.14     11.00 o 
   6   0   3      549.92      488.97     18.28 o 
   7   0   3       28.72       23.98      7.81 o 
   8   0   3       84.38       99.34     17.55 o 
   9   0   3       49.87       59.58     14.56 o 
  10   0   3        6.55        7.71      6.37 o 
  -9   1   3        6.10       12.28      7.77 o 
  -8   1   3       56.51       60.13     13.72 o 
  -7   1   3       18.83       21.03      3.53 o 
  -6   1   3      100.97      100.44      7.85 o 
  -5   1   3      452.57      445.38     14.95 o 
  -4   1   3       41.92       42.15      5.61 o 
  -3   1   3     1291.95     1379.22     47.83 o 
  -2   1   3      887.94      997.77     20.35 o 
  -1   1   3      172.58      155.70      6.92 o 
   0   1   3     7128.61     7133.28     88.25 o 
   1   1   3     1732.17     1719.54     24.43 o 
   2   1   3     3438.76     3393.30     42.57 o 
   3   1   3        2.44        5.29      1.04 o 
   4   1   3      410.88      374.63     10.93 o 
   5   1   3     1041.38      840.30     64.30 o 
   6   1   3        4.12        5.61      5.61 o 
   7   1   3      225.36      250.40     25.22 o 
   8   1   3       40.77       37.22     10.83 o 
   9   1   3        7.93       15.70      8.32 o 
  10   1   3       17.75       14.27      8.75 o 
  -9   2   3        6.82        7.08      7.20 o 
  -8   2   3       30.22       31.13     10.56 o 
  -7   2   3      144.12      140.28     10.34 o 
  -6   2   3        3.23        4.44      3.01 o 
  -5   2   3       86.61       88.73      9.18 o 
  -4   2   3     1214.73     1225.00     30.90 o 
  -3   2   3       19.95       29.49      4.48 o 
  -2   2   3     3260.01     3563.82     34.34 o 
  -1   2   3     1143.94     1231.05     30.73 o 
   0   2   3     1315.69     1430.46     36.63 o 
   1   2   3     1066.18     1087.89     18.28 o 
   3   2   3     1603.09     1640.79     19.96 o 
   4   2   3      410.08      372.40     16.80 o 
   5   2   3      328.84      317.87     14.85 o 
   6   2   3      824.00      804.42     45.29 o 
   7   2   3        3.49        5.53      4.94 o 
   8   2   3      121.45      147.04     21.41 o 
   9   2   3       41.37       52.97     13.52 o 
  10   2   3        1.91       15.05      8.67 o 
  -8   3   3       21.55       35.60     11.67 o 
  -7   3   3        0.67        4.10      2.22 o 
  -6   3   3      140.54      130.94     12.58 o 
  -5   3   3       19.30       12.05      4.32 o 
  -4   3   3       17.21       21.05      5.86 o 
  -3   3   3      879.62      966.58     26.25 o 
  -2   3   3      190.24      228.31     11.25 o 
  -1   3   3     1550.69     1655.32     49.16 o 
   0   3   3      209.83      204.32      8.94 o 
   1   3   3      844.95      850.44     18.32 o 
   2   3   3     1509.92     1573.79     19.46 o 
   3   3   3      127.53      126.28      8.52 o 
   4   3   3      722.80      752.56     24.57 o 
   5   3   3      450.49      454.91     18.95 o 
   6   3   3       18.62       23.06      5.07 o 
   7   3   3      163.32      171.69     13.29 o 
   8   3   3       26.08       25.51     10.88 o 
   9   3   3       18.03       14.33      8.06 o 
  10   3   3       12.90       16.90      8.64 o 
  -8   4   3       24.89       24.83     11.23 o 
  -7   4   3       83.69       92.75      9.29 o 
  -6   4   3       22.23       18.13      5.20 o 
  -5   4   3      235.99      244.26     17.33 o 
  -4   4   3      305.05      291.08     17.27 o 
  -3   4   3      114.84      108.31      9.50 o 
  -2   4   3      736.40      791.83     40.27 o 
  -1   4   3      525.86      582.02     24.03 o 
   0   4   3      426.65      440.19     12.51 o 
   1   4   3      640.55      619.72     26.44 o 
   2   4   3      114.36      113.24      6.25 o 
   3   4   3     2204.43     2100.88     77.61 o 
   4   4   3       18.33       22.69      7.51 o 
   5   4   3      418.84      388.34     26.66 o 
   6   4   3      277.81      284.89     17.19 o 
   7   4   3        9.65       15.01      4.33 o 
   8   4   3       79.27       82.80     16.50 o 
   9   4   3       48.84       61.02     15.76 o 
  10   4   3        2.70        3.07      4.16 o 
  -8   5   3        3.16        3.12      4.19 o 
  -7   5   3       20.89       21.81      5.02 o 
  -6   5   3       71.15       70.93     10.10 o 
  -5   5   3       15.73       20.73      6.08 o 
  -4   5   3      154.89      158.16     16.33 o 
  -3   5   3      328.06      335.77     19.30 o 
  -2   5   3       25.31       31.17      4.83 o 
  -1   5   3      804.32      800.61     37.98 o 
   0   5   3      172.13      189.22      9.45 o 
   1   5   3     1019.89     1079.77     27.03 o 
   2   5   3     1040.97     1084.36     14.75 o 
   3   5   3       52.10       52.43      3.11 o 
   4   5   3      518.85      557.32     18.38 o 
   5   5   3       76.68       89.28      9.25 o 
   6   5   3       97.00       94.61     10.45 o 
   7   5   3      111.60      106.24     11.52 o 
   8   5   3        3.01        9.91      6.81 o 
   9   5   3       36.08       31.33     11.92 o 
  10   5   3        2.45        4.43      6.33 o 
  -7   6   3       46.58       39.05     11.00 o 
  -6   6   3        0.58        3.28      3.38 o 
  -5   6   3       68.43       76.65     10.50 o 
  -4   6   3       49.21       50.83      8.02 o 
  -3   6   3       57.50       58.28      7.68 o 
  -2   6   3      373.14      344.35     27.06 o 
  -1   6   3      233.58      230.05     12.72 o 
   0   6   3      802.25      823.89     21.96 o 
   1   6   3      188.17      182.21      9.47 o 
   2   6   3      909.58      921.37     19.00 o 
   3   6   3      817.95      851.30     13.73 o 
   4   6   3        0.21        1.66      1.03 o 
   5   6   3      202.55      219.30      9.82 o 
   6   6   3      201.25      190.90     15.48 o 
   7   6   3        4.34        8.98     10.23 o 
   8   6   3       67.54       66.09     11.73 o 
   9   6   3        9.07       14.36      8.39 o 
  10   6   3        6.54        2.29      5.66 o 
  -6   7   3       49.71       76.59     16.40 o 
  -5   7   3        0.02        4.89      7.23 o 
  -4   7   3       81.70       73.99     15.18 o 
  -3   7   3      117.35      115.27     17.36 o 
  -2   7   3       55.58       54.89      6.47 o 
  -1   7   3      520.23      514.56     20.41 o 
   0   7   3       51.19       40.12      5.43 o 
   1   7   3      624.89      607.49     19.31 o 
   2   7   3      400.76      371.84     12.17 o 
   3   7   3      178.57      167.46      7.87 o 
   4   7   3      312.24      311.87     10.08 o 
   5   7   3       63.75       66.27      7.92 o 
   6   7   3      263.61      255.08     15.35 o 
   7   7   3      101.39      119.51     13.67 o 
   8   7   3       15.51       20.68      6.86 o 
   9   7   3       18.24       15.56      5.45 o 
  10   7   3        2.49      -10.02     10.02 o 
  -6   8   3        8.61       16.03      8.48 o 
  -5   8   3       16.00        8.59      6.37 o 
  -4   8   3        7.32       20.45      7.77 o 
  -3   8   3       49.73       42.74     11.31 o 
  -2   8   3      220.94      246.54     26.22 o 
  -1   8   3        7.56       10.01      3.43 o 
   0   8   3      308.02      299.50     15.83 o 
   1   8   3        2.20        4.92      2.54 o 
   2   8   3      244.79      241.36     12.43 o 
   3   8   3      489.23      460.78     14.33 o 
   4   8   3        1.37       -0.22      2.61 o 
   5   8   3      184.45      173.36     13.09 o 
   6   8   3      107.23      122.55     11.10 o 
   7   8   3       51.42       58.96     10.42 o 
   8   8   3       41.90       58.75     10.55 o 
   9   8   3        4.01        7.69      4.65 o 
  -5   9   3        2.13       12.24      8.83 o 
  -4   9   3       40.97       44.14     11.89 o 
  -3   9   3       19.79       14.31      9.09 o 
  -2   9   3       43.24       48.94     12.59 o 
  -1   9   3      236.50      241.63     26.96 o 
   0   9   3        7.30        8.60      3.77 o 
   1   9   3      136.65      125.91     10.49 o 
   2   9   3      104.38       76.93     13.37 o 
   3   9   3       78.00       75.04      7.98 o 
   4   9   3      342.11      333.41     21.56 o 
   5   9   3        0.13        5.38      4.95 o 
   6   9   3      138.30      128.61     14.40 o 
   7   9   3       40.08       52.02     10.29 o 
   8   9   3        0.77        1.07      8.18 o 
   9   9   3       34.86       30.46      8.11 o 
  -4  10   3        0.08        9.99      5.82 o 
  -3  10   3       71.49       61.75     16.19 o 
  -2  10   3       16.74       18.18      9.10 o 
  -1  10   3       14.71       25.39     10.08 o 
   0  10   3      108.50       93.18     10.23 o 
   1  10   3        6.85        7.40      5.83 o 
   2  10   3      116.72      111.56     17.31 o 
   3  10   3      163.53      171.07     15.38 o 
   4  10   3        0.57       16.74      7.17 o 
   5  10   3      145.35      166.00     16.96 o 
   6  10   3        0.96       15.81      6.79 o 
   7  10   3       22.56       45.36     14.05 o 
   8  10   3        7.34       12.73      8.67 o 
  -2  11   3       43.25       58.15     14.88 o 
  -1  11   3       33.02       26.74     11.42 o 
   0  11   3        2.19        2.54      6.07 o 
   1  11   3       89.69       87.17     17.32 o 
   2  11   3       10.84       10.81      4.13 o 
   3  11   3      117.57      140.85     24.07 o 
   4  11   3       35.86       37.40     13.41 o 
   5  11   3        5.04       11.59      8.36 o 
   6  11   3       51.55       68.08     12.07 o 
   7  11   3       25.88       51.02     15.71 o 
  -1  12   3       21.59       22.16     11.49 o 
   0  12   3       29.14       43.70     13.37 o 
   1  12   3        1.99        2.80      4.44 o 
   2  12   3       82.36       74.09     11.97 o 
   3  12   3       27.83       43.11     14.92 o 
   4  12   3       24.21       48.38     16.36 o 
   5  12   3       10.00        5.12      8.15 o 
   6  12   3        1.33       25.07     12.04 o 
   2  13   3        0.18       12.42      8.13 o 
   3  13   3       25.11       35.49     14.24 o 
  -4 -12   4       24.39       29.24     14.36 o 
  -3 -12   4        0.92      -10.18     10.18 o 
  -2 -12   4       22.58       39.88     14.69 o 
  -1 -12   4       15.81        5.72      5.15 o 
   0 -12   4       14.16       34.03     11.22 o 
  -5 -11   4       11.02       24.35     13.57 o 
  -4 -11   4       11.03       18.79     10.68 o 
  -3 -11   4       55.12       60.41     10.81 o 
  -2 -11   4        0.78        1.36      6.10 o 
  -1 -11   4       67.96       74.58     11.76 o 
   0 -11   4       20.03       18.22      9.39 o 
   1 -11   4        7.07        7.74      7.41 o 
   2 -11   4       12.71        2.89      6.32 o 
  -7 -10   4       13.32       43.67     16.57 o 
  -6 -10   4        0.20        4.67      8.20 o 
  -5 -10   4       11.80       14.63      5.67 o 
  -4 -10   4       62.17       58.17      7.89 o 
  -3 -10   4        0.54       17.02      6.69 o 
  -2 -10   4       96.75      102.27     12.77 o 
  -1 -10   4        1.03        7.02      4.76 o 
   0 -10   4       25.24       30.67      9.24 o 
   1 -10   4       43.16       39.36     12.39 o 
   2 -10   4        4.59        9.08      6.53 o 
   3 -10   4       37.59       28.75      7.63 o 
  -8  -9   4        0.96        0.02      8.52 o 
  -7  -9   4        9.17       18.62      9.40 o 
  -6  -9   4       52.23       64.79     13.81 o 
  -5  -9   4        4.19        6.68      5.22 o 
  -4  -9   4       88.71      110.06     17.42 o 
  -3  -9   4       90.02       99.00      9.58 o 
  -2  -9   4        0.73        4.95      3.82 o 
  -1  -9   4      165.29      153.47     11.02 o 
   0  -9   4       11.08        4.94      3.28 o 
   1  -9   4        6.45       23.65      9.52 o 
   2  -9   4       61.05       55.99     12.95 o 
   3  -9   4        0.93        5.65      5.22 o 
   4  -9   4       82.91       74.71     11.31 o 
  -8  -8   4        8.70        4.51      5.27 o 
  -7  -8   4       12.32        1.90      4.48 o 
  -6  -8   4        0.06        2.00      5.64 o 
  -5  -8   4      120.61      118.85     17.91 o 
  -4  -8   4       14.25        6.47      5.20 o 
  -3  -8   4       36.74       34.96      6.69 o 
  -2  -8   4       93.94       97.27      9.92 o 
  -1  -8   4        0.72        8.48      2.90 o 
   0  -8   4      177.09      175.28     14.17 o 
   1  -8   4       43.97       43.38     10.05 o 
   2  -8   4       39.74       45.93     11.43 o 
   3  -8   4       53.96       70.26     13.87 o 
   4  -8   4        8.35       14.61      6.16 o 
   5  -8   4       57.91       38.43     13.41 o 
  -9  -7   4       23.59       23.62     10.34 o 
  -8  -7   4        9.50       15.84      5.16 o 
  -7  -7   4       76.05       80.22     18.36 o 
  -6  -7   4      118.45      123.65     12.05 o 
  -5  -7   4        2.19        0.90      1.89 o 
  -4  -7   4      383.91      389.74     31.21 o 
  -3  -7   4       86.24       84.89      9.29 o 
  -2  -7   4       22.38       13.59      6.92 o 
  -1  -7   4      218.47      224.53     13.30 o 
   0  -7   4       60.44       60.54      9.16 o 
   1  -7   4      271.26      255.70     15.21 o 
   2  -7   4       82.84       92.54     15.31 o 
   3  -7   4       77.80       81.57     14.38 o 
   4  -7   4       90.32       95.42     15.40 o 
   5  -7   4       22.30       28.49      7.14 o 
   6  -7   4       38.23       27.33     10.53 o 
  -9  -6   4        2.63        5.66      6.60 o 
  -8  -6   4       29.62       28.19      9.85 o 
  -7  -6   4       41.92       38.13     10.59 o 
  -6  -6   4       71.75       82.18     14.08 o 
  -5  -6   4      147.29      153.02     12.75 o 
  -4  -6   4       15.30       21.05      4.71 o 
  -3  -6   4      316.50      303.76     13.37 o 
  -2  -6   4      497.95      473.60     19.29 o 
  -1  -6   4      225.54      216.43     12.11 o 
   0  -6   4      325.19      340.19     24.97 o 
   1  -6   4       46.95       51.63      6.56 o 
   2  -6   4      211.68      185.93     11.13 o 
   3  -6   4      152.20      148.59     18.46 o 
   4  -6   4        6.37        9.59      5.28 o 
   5  -6   4      115.56      100.34     11.83 o 
   6  -6   4       27.46       20.38      7.30 o 
   7  -6   4       17.15       18.87      7.23 o 
  -9  -5   4       25.50       29.51     10.46 o 
  -8  -5   4       16.37       17.93      7.62 o 
  -7  -5   4      102.19      105.93     16.79 o 
  -6  -5   4      258.66      249.97     16.37 o 
  -5  -5   4        5.91       14.68      6.37 o 
  -4  -5   4      356.64      368.14     23.44 o 
  -3  -5   4      446.65      430.40     17.37 o 
  -2  -5   4      135.34      133.13      7.14 o 
  -1  -5   4     1298.33     1235.48     26.47 o 
   0  -5   4      219.42      119.79     51.95 o 
   1  -5   4      626.22      583.83     30.93 o 
   2  -5   4       62.01       70.40     11.26 o 
   3  -5   4       71.74       77.47     12.61 o 
   4  -5   4      413.49      405.70     29.42 o 
   5  -5   4        9.63       17.86      7.74 o 
   6  -5   4      145.30      139.88     19.19 o 
   7  -5   4       52.21       51.14      8.76 o 
  -9  -4   4        4.63        4.86      6.45 o 
  -8  -4   4       46.77       56.72     12.65 o 
  -7  -4   4       13.99       26.39      9.32 o 
  -6  -4   4       46.26       54.30      7.48 o 
  -5  -4   4      519.64      546.26     50.64 o 
  -4  -4   4        3.24        4.96      3.93 o 
  -3  -4   4     1201.03     1217.63     36.42 o 
  -2  -4   4      853.60      855.84     22.02 o 
  -1  -4   4      314.68      328.47     12.47 o 
   0  -4   4      752.41      725.50     30.69 o 
   1  -4   4       11.88       18.74      6.00 o 
   2  -4   4      662.56      598.80     21.42 o 
   3  -4   4      377.18      391.66     25.73 o 
   4  -4   4       50.01       54.13     10.49 o 
   5  -4   4      444.87      428.57     29.07 o 
   6  -4   4        8.21       24.20      8.01 o 
   7  -4   4       74.53       84.47     10.66 o 
   8  -4   4       26.24       22.15      9.03 o 
  -9  -3   4       30.11       21.10     11.39 o 
  -8  -3   4        1.05       -2.46      4.61 o 
  -7  -3   4       96.82      104.39     17.22 o 
  -6  -3   4      160.02      160.13     12.21 o 
  -5  -3   4       26.27       28.72      5.23 o 
  -4  -3   4      985.38     1019.12     61.49 o 
  -3  -3   4      279.26      285.44     18.02 o 
  -2  -3   4     1145.58     1234.14     32.64 o 
  -1  -3   4      409.10      409.14     10.39 o 
   0  -3   4      258.01      265.98     17.51 o 
   1  -3   4      827.76      803.51     30.08 o 
   2  -3   4      471.54      471.76     24.22 o 
   3  -3   4      252.04      227.36     18.42 o 
   4  -3   4      899.27      917.25     39.28 o 
   5  -3   4        3.33        6.12      4.82 o 
   6  -3   4      287.27      261.63     22.81 o 
   7  -3   4       63.89       66.98     14.33 o 
   8  -3   4        5.57       19.66      9.86 o 
  -9  -2   4       10.07        8.42      7.92 o 
  -8  -2   4       77.46       57.58     14.77 o 
  -7  -2   4       20.86       16.27      4.61 o 
  -6  -2   4      208.44      204.12     10.65 o 
  -5  -2   4      484.85      473.76     17.36 o 
  -4  -2   4       71.56       70.75      5.41 o 
  -3  -2   4     1759.39     1728.06     26.97 o 
  -2  -2   4     1280.58     1257.29     33.03 o 
  -1  -2   4      280.18      294.21     11.44 o 
   0  -2   4      461.21      439.50     14.93 o 
   1  -2   4       15.82       16.62      4.33 o 
   2  -2   4     2125.21     2137.26     46.57 o 
   3  -2   4      340.07      355.39     21.32 o 
   4  -2   4      131.53      129.15      8.55 o 
   5  -2   4      611.77      544.60     27.80 o 
   6  -2   4       13.01       14.06      4.36 o 
   7  -2   4      170.12      190.84     22.45 o 
   8  -2   4       66.65       72.69     14.89 o 
   9  -2   4        4.28       -2.89      5.41 o 
  -9  -1   4        7.01        5.07      6.24 o 
  -8  -1   4        0.34        1.13      4.87 o 
  -7  -1   4      103.41      106.26     10.68 o 
  -6  -1   4      191.83      186.38     10.42 o 
  -5  -1   4       54.12       46.16      4.75 o 
  -4  -1   4      739.07      741.94     19.25 o 
  -3  -1   4       67.61       59.93      4.10 o 
  -2  -1   4     1075.73     1034.10     15.62 o 
  -1  -1   4      166.74      154.23      4.94 o 
   0  -1   4      106.31      124.72      9.95 o 
   1  -1   4     2362.20     2466.99    156.71 o 
   2  -1   4      128.44      110.97      9.59 o 
   3  -1   4      960.05      955.98     32.26 o 
   4  -1   4      265.64      262.42     11.23 o 
   5  -1   4       10.94       16.76      5.17 o 
   6  -1   4      248.85      247.85     23.15 o 
   7  -1   4       98.18      108.79     16.68 o 
   8  -1   4       24.65       22.48      8.31 o 
   9  -1   4       11.35        1.36      4.31 o 
  -9   0   4       15.20       15.18      9.06 o 
  -8   0   4       88.06       84.87     16.97 o 
  -7   0   4        6.94        6.11      3.93 o 
  -6   0   4      234.83      246.29     12.04 o 
  -5   0   4      339.47      332.54     12.85 o 
  -4   0   4       70.32       65.72      5.13 o 
  -3   0   4     1809.88     1789.92     32.27 o 
  -2   0   4     1853.54     1938.11     37.29 o 
  -1   0   4     2224.88     2239.68     81.95 o 
   0   0   4       18.62       29.05      4.24 o 
   1   0   4     2084.23     2280.93     98.55 o 
   2   0   4     2321.15     2390.42    111.26 o 
   3   0   4      245.93      253.93      8.86 o 
   4   0   4      306.59      301.92     10.32 o 
   5   0   4      416.73      414.02     20.79 o 
   6   0   4        3.94        2.14      3.59 o 
   7   0   4      222.62      226.67     24.16 o 
   8   0   4       97.32      131.52     19.57 o 
   9   0   4       12.08       14.44     10.13 o 
  -9   1   4        1.17        3.53      6.04 o 
  -8   1   4       12.38       14.85      8.34 o 
  -7   1   4      107.02      125.62      9.45 o 
  -6   1   4       61.57       68.15      6.61 o 
  -5   1   4      153.30      156.05      8.92 o 
  -4   1   4      207.16      214.68      9.43 o 
  -3   1   4       74.66       64.09      6.35 o 
  -2   1   4     1894.40     1925.61     30.45 o 
  -1   1   4     1497.87     1552.47     27.53 o 
   0   1   4     3485.30     3565.40     27.75 o 
   1   1   4     1178.87     1098.11     13.14 o 
   2   1   4      890.45      967.20     15.64 o 
   3   1   4      332.85      321.62      9.66 o 
   4   1   4      358.27      355.87     14.69 o 
   5   1   4      328.62      295.22     23.86 o 
   6   1   4      235.33      285.30     24.78 o 
   7   1   4        0.60        5.43      3.72 o 
   8   1   4       24.11       22.49      9.35 o 
   9   1   4       11.35       10.82      6.46 o 
  10   1   4       11.42       14.40      7.93 o 
  -9   2   4       18.88       16.79      8.96 o 
  -8   2   4       30.13       25.32      8.49 o 
  -7   2   4        1.69        5.29      2.65 o 
  -6   2   4       52.36       56.82      6.26 o 
  -5   2   4      347.31      334.71     18.07 o 
  -4   2   4      119.62      123.88     10.01 o 
  -3   2   4     1475.53     1508.19     23.70 o 
  -1   2   4      888.70      833.06     14.62 o 
   0   2   4       11.24       13.26      1.77 o 
   1   2   4     2336.80     2344.09     83.98 o 
   2   2   4     3321.55     3322.65     35.66 o 
   3   2   4      193.34      158.14      7.91 o 
   4   2   4      545.43      548.01     19.61 o 
   5   2   4      657.44      636.92     37.08 o 
   6   2   4      206.64      191.61     21.85 o 
   7   2   4      205.66      233.79     25.48 o 
   8   2   4        3.64       -1.64      5.14 o 
   9   2   4        1.78        1.02      4.75 o 
  10   2   4       11.47       13.72      8.44 o 
  -8   3   4       47.17       61.67     15.41 o 
  -7   3   4       80.69       95.53      8.99 o 
  -6   3   4        3.19        4.25      2.14 o 
  -5   3   4       39.92       42.56      6.90 o 
  -4   3   4      239.86      253.00     15.19 o 
  -3   3   4      176.07      179.08     11.65 o 
  -2   3   4     2834.28     3095.94     61.57 o 
  -1   3   4        3.08       10.96      1.92 o 
   0   3   4      514.21      497.65     14.78 o 
   1   3   4      662.45      705.41     14.30 o 
   2   3   4      445.62      444.11      9.93 o 
   3   3   4     1902.97     1966.86     37.81 o 
   4   3   4       81.20       86.41      6.55 o 
   5   3   4      683.24      703.27     55.19 o 
   6   3   4      336.51      335.72     17.70 o 
   7   3   4       38.61       24.06      8.15 o 
   8   3   4      121.57      130.97     21.65 o 
   9   3   4        0.98        8.86      6.77 o 
  10   3   4       10.30       17.35     10.26 o 
  -8   4   4        7.86       19.71      9.46 o 
  -7   4   4        6.22       12.12      3.88 o 
  -6   4   4      128.25      142.82     13.90 o 
  -5   4   4       10.37       10.35      3.87 o 
  -4   4   4      160.19      165.68     13.12 o 
  -3   4   4      232.95      245.18     14.53 o 
  -2   4   4        5.76        2.10      1.74 o 
  -1   4   4      589.50      597.38     18.35 o 
   0   4   4        5.91       11.87      2.60 o 
   1   4   4      454.61      437.79     15.24 o 
   2   4   4     3632.21     3918.57     44.06 o 
   3   4   4       66.95       49.50      8.74 o 
   4   4   4     1530.30     1511.22     36.98 o 
   5   4   4       35.91       43.12      6.77 o 
   6   4   4      139.46      132.01     11.98 o 
   7   4   4      135.89      149.62     15.25 o 
   8   4   4       13.44       26.04     10.40 o 
   9   4   4       28.53       45.40     14.25 o 
  10   4   4        0.56       12.40      8.81 o 
  -8   5   4       42.86       59.93     15.77 o 
  -7   5   4       43.44       50.18     12.13 o 
  -6   5   4        0.14       -0.18      3.17 o 
  -5   5   4      245.82      232.06     17.80 o 
  -4   5   4       21.95       27.84      6.23 o 
  -3   5   4      398.47      419.34     19.98 o 
  -2   5   4      560.39      585.46     21.33 o 
  -1   5   4       10.12        7.39      2.29 o 
   0   5   4      475.89      502.01     26.00 o 
   1   5   4      211.35      223.21     16.10 o 
   2   5   4      690.52      739.77     34.23 o 
   3   5   4     1337.90     1347.42     20.51 o 
   4   5   4      109.41       87.91      9.43 o 
   5   5   4      927.68      912.29     25.25 o 
   6   5   4      193.00      199.41     15.39 o 
   7   5   4       44.75       31.69     10.03 o 
   8   5   4      116.72      112.27     12.40 o 
   9   5   4        4.46        6.33      4.98 o 
  10   5   4       28.42       43.89     14.06 o 
  -7   6   4       31.63       28.69     10.64 o 
  -6   6   4       60.40       68.58     10.71 o 
  -5   6   4        2.08        6.22      4.60 o 
  -4   6   4      253.26      249.99     17.86 o 
  -3   6   4       39.59       38.06      6.73 o 
  -2   6   4      163.44      161.22     11.69 o 
  -1   6   4      366.37      383.04     27.13 o 
   0   6   4       10.64        9.03      3.70 o 
   1   6   4     1156.31     1108.25    106.93 o 
   2   6   4      716.55      652.19     72.49 o 
   3   6   4      101.76       74.05      8.27 o 
   4   6   4      212.54      187.56      5.71 o 
   5   6   4       92.25      105.51      9.31 o 
   6   6   4      114.85      104.35     11.75 o 
   7   6   4      188.88      199.80     27.84 o 
   8   6   4        9.68       12.86      5.78 o 
   9   6   4       30.73       35.19     13.32 o 
  10   6   4        0.76       -4.63      4.81 o 
  -6   7   4        7.10       13.46      7.01 o 
  -5   7   4      101.90      103.05     18.49 o 
  -4   7   4       20.82       19.38      9.30 o 
  -3   7   4      242.00      238.63     30.44 o 
  -2   7   4      306.80      253.19     26.65 o 
  -1   7   4      107.83      117.57     16.79 o 
   0   7   4      252.48      254.94     22.92 o 
   1   7   4       48.90       47.73      5.10 o 
   2   7   4      636.65      579.93     42.85 o 
   3   7   4      627.73      633.05     18.88 o 
   4   7   4        4.33        3.49      1.34 o 
   5   7   4      380.84      386.15     18.28 o 
   6   7   4      125.68      137.63     11.37 o 
   7   7   4       32.90       40.71     14.72 o 
   8   7   4       83.09       79.61     13.45 o 
   9   7   4        0.13       23.42     11.26 o 
  -6   8   4       45.52       57.92     14.60 o 
  -5   8   4        0.41       11.10      8.45 o 
  -4   8   4      102.10      121.15     19.86 o 
  -3   8   4       46.34       35.36     10.55 o 
  -2   8   4      173.16      169.26     22.22 o 
  -1   8   4      388.39      390.66     31.91 o 
   0   8   4      108.76       95.98     15.95 o 
   1   8   4      360.99      332.95     17.93 o 
   2   8   4       80.48       73.99      6.32 o 
   3   8   4       20.16       27.65     11.06 o 
   4   8   4      280.72      272.30     17.91 o 
   5   8   4       10.69       12.77      4.67 o 
   6   8   4      192.83      200.71     14.43 o 
   7   8   4       44.64       47.69      9.24 o 
   8   8   4       31.59       28.42      7.14 o 
   9   8   4       11.47        7.13      7.91 o 
  -5   9   4       49.28       56.40     15.75 o 
  -4   9   4        3.14        3.99      6.14 o 
  -3   9   4       85.12       74.47     16.06 o 
  -2   9   4       74.11       79.99     15.71 o 
  -1   9   4       84.97       93.81     16.57 o 
   0   9   4      157.70      152.29     20.93 o 
   1   9   4        1.95        4.02      4.92 o 
   2   9   4      293.26      282.57     25.06 o 
   3   9   4      233.42      248.19     22.56 o 
   4   9   4        2.70       25.34     10.36 o 
   5   9   4      187.16      193.82     17.32 o 
   6   9   4       18.90       26.96      6.39 o 
   7   9   4       16.08       23.92      8.05 o 
   8   9   4       26.79       40.18      9.36 o 
   9   9   4        0.71        3.97      5.29 o 
  -3  10   4        4.18       16.87      9.92 o 
  -2  10   4       82.57       88.09     18.04 o 
  -1  10   4       56.11       52.67     13.52 o 
   0  10   4       25.60       27.04      9.18 o 
   1  10   4      115.88      114.14     18.56 o 
   2  10   4       44.07       38.44     10.39 o 
   3  10   4       63.20       67.78      9.67 o 
   4  10   4      201.16      229.27     28.45 o 
   5  10   4       26.34        7.79      7.08 o 
   6  10   4       66.72       71.61     17.27 o 
   7  10   4        5.01       -2.29      7.27 o 
  -2  11   4        3.96       -0.85      4.46 o 
  -1  11   4       35.66       59.18     15.95 o 
   0  11   4       57.67       41.74     13.24 o 
   1  11   4        0.02        0.50      5.50 o 
   2  11   4      145.50      132.71     14.72 o 
   3  11   4       25.85       22.74      6.58 o 
   4  11   4        4.11       11.27      8.17 o 
   5  11   4       58.57       74.51     18.85 o 
   6  11   4        1.28        5.20      6.51 o 
   7  11   4       10.32       33.42     12.96 o 
  -1  12   4        5.15       28.03     11.33 o 
   0  12   4        6.11       12.85      9.33 o 
   1  12   4       73.68       71.25     16.66 o 
   2  12   4        1.44        8.29      5.31 o 
   3  12   4       78.62      116.08     23.17 o 
   4  12   4       14.32       26.40     12.76 o 
   5  12   4        3.70        2.38      7.10 o 
   6  12   4       17.00       32.76     14.09 o 
  -3 -12   5       12.17       -4.49      6.57 o 
  -1 -12   5        6.32       -0.55      4.04 o 
  -5 -11   5       15.58       12.65     12.55 o 
  -4 -11   5       23.94       19.23      8.11 o 
  -3 -11   5        3.19       -1.20      4.99 o 
  -2 -11   5       48.64       42.44      9.16 o 
  -1 -11   5        0.06       -0.14      4.25 o 
   0 -11   5       16.36       19.47      8.89 o 
   1 -11   5        8.82       26.52     11.58 o 
  -6 -10   5       20.13       13.95      9.87 o 
  -5 -10   5        0.13        7.89      5.21 o 
  -4 -10   5       23.23       19.91      6.85 o 
  -3 -10   5       62.56       58.99     10.90 o 
  -2 -10   5        6.32        3.97      4.45 o 
  -1 -10   5       36.21       32.71      7.76 o 
   0 -10   5        3.58       18.08      8.99 o 
   1 -10   5       34.49       29.12      9.98 o 
   2 -10   5       37.73       33.50     11.00 o 
   3 -10   5        0.21        0.47      4.34 o 
  -7  -9   5       28.66       42.33     11.84 o 
  -6  -9   5        2.60        7.24      6.14 o 
  -5  -9   5       82.34       95.64     17.60 o 
  -4  -9   5       29.60       30.76     10.25 o 
  -3  -9   5       53.31       75.83     15.39 o 
  -2  -9   5       71.77       82.42     12.04 o 
  -1  -9   5        2.07       -5.28      5.28 o 
   0  -9   5       39.68       43.59      8.24 o 
   1  -9   5       47.13       50.01     12.49 o 
   2  -9   5       21.50       26.67     10.40 o 
   3  -9   5      133.50      128.10     20.86 o 
   4  -9   5        1.31        1.75      7.48 o 
  -8  -8   5        1.04        9.68      5.54 o 
  -7  -8   5       14.68       15.51      8.42 o 
  -6  -8   5       64.24       73.02     14.31 o 
  -5  -8   5        2.08        4.06      5.60 o 
  -4  -8   5      140.63      136.38     20.55 o 
  -3  -8   5      108.58      116.82     11.66 o 
  -2  -8   5       31.62       36.99      6.49 o 
  -1  -8   5       80.82      101.07      9.98 o 
   0  -8   5        0.77       -1.83      3.41 o 
   1  -8   5      128.95       93.68     16.17 o 
   2  -8   5      111.85      108.61     17.59 o 
   3  -8   5        2.55        5.13      5.46 o 
   4  -8   5      120.15      120.69     19.74 o 
   5  -8   5        0.14        0.44      3.62 o 
  -9  -7   5        0.52       20.32      9.66 o 
  -8  -7   5       24.53       24.23      9.56 o 
  -7  -7   5       62.46       61.91     13.16 o 
  -6  -7   5        0.79       -4.40      4.40 o 
  -5  -7   5      164.02      139.24     20.42 o 
  -4  -7   5        0.72       15.72      8.02 o 
  -3  -7   5      106.62      104.83     16.75 o 
  -2  -7   5       82.70       84.60      8.93 o 
  -1  -7   5       13.76       17.71      4.43 o 
   0  -7   5      329.15      323.06     15.89 o 
   1  -7   5       47.11       44.93      6.56 o 
   2  -7   5      164.32      161.74     19.99 o 
   3  -7   5      158.51      161.97     20.41 o 
   4  -7   5        1.63       -3.36      4.93 o 
   5  -7   5      104.12      105.96     13.04 o 
   6  -7   5       34.07       22.06      9.39 o 
  -9  -6   5       18.92       18.63      8.31 o 
  -8  -6   5        1.07        0.81      3.20 o 
  -7  -6   5       75.33       86.14     15.66 o 
  -6  -6   5      116.60      110.75     16.40 o 
  -5  -6   5        8.45        8.81      4.01 o 
  -4  -6   5      415.28      405.05     19.81 o 
  -3  -6   5      146.20      132.06     15.66 o 
  -2  -6   5      189.27      179.05     12.18 o 
  -1  -6   5       40.83       50.65      6.07 o 
   0  -6   5        0.04        4.36      2.85 o 
   1  -6   5      529.14      521.84     32.78 o 
   2  -6   5      174.24      162.90     19.19 o 
   3  -6   5       69.20       59.10     12.27 o 
   4  -6   5      115.16      127.02     18.09 o 
   5  -6   5        5.22       11.76      7.19 o 
   6  -6   5       94.97       95.69     17.55 o 
   7  -6   5       41.99       55.22     14.59 o 
  -9  -5   5        1.24        2.07      3.49 o 
  -8  -5   5       50.86       52.17     13.17 o 
  -7  -5   5       59.91       61.05     12.70 o 
  -6  -5   5       46.22       62.40     12.03 o 
  -5  -5   5       59.99       64.41     10.99 o 
  -4  -5   5        3.01       -1.14      5.37 o 
  -3  -5   5      426.41      437.97     18.55 o 
  -2  -5   5      516.41      467.25     16.92 o 
  -1  -5   5      299.37      309.87     18.78 o 
   0  -5   5      309.55      292.74     12.09 o 
   1  -5   5        7.28        4.31      4.51 o 
   2  -5   5      208.31      202.71     11.21 o 
   3  -5   5      330.44      305.98     24.55 o 
   4  -5   5       11.61       16.71      8.08 o 
   5  -5   5       95.29       92.65     14.99 o 
   6  -5   5       45.86       51.91     12.13 o 
   7  -5   5        8.17       11.80      9.25 o 
  -9  -4   5       15.92        8.47      9.03 o 
  -8  -4   5        1.32       -2.90      5.12 o 
  -7  -4   5       80.43       98.47     16.54 o 
  -6  -4   5      340.63      339.45     28.91 o 
  -5  -4   5       78.81       90.19     13.67 o 
  -4  -4   5      511.48      501.46     28.58 o 
  -3  -4   5      146.88      148.48     13.80 o 
  -2  -4   5      406.52      393.58     18.04 o 
  -1  -4   5      282.73      295.42     11.87 o 
   0  -4   5      509.18      498.90     13.64 o 
   1  -4   5      981.75      996.97     39.62 o 
   2  -4   5      119.98      125.90     14.82 o 
   3  -4   5      164.97      164.26     17.56 o 
   4  -4   5      367.73      329.00     25.76 o 
   5  -4   5       43.99       52.00     10.78 o 
   6  -4   5      131.22      121.46     16.94 o 
   7  -4   5       43.52       53.45     13.81 o 
   8  -4   5        0.62        6.44      4.57 o 
  -9  -3   5        8.51        7.96      8.24 o 
  -8  -3   5       25.75       16.56      8.80 o 
  -7  -3   5        6.68       10.76      6.24 o 
  -6  -3   5        3.53        6.00      3.02 o 
  -5  -3   5      360.15      357.08     28.94 o 
  -4  -3   5       50.39       61.21     10.07 o 
  -3  -3   5     1689.71     1676.05     45.86 o 
  -2  -3   5       80.02       85.13      9.74 o 
  -1  -3   5      264.04      264.23     20.12 o 
   0  -3   5      447.17      472.74     11.07 o 
   1  -3   5      130.61      137.41     13.61 o 
   2  -3   5      875.77      888.67     34.87 o 
   3  -3   5      345.10      323.61     22.32 o 
   4  -3   5      165.83      178.41     17.83 o 
   5  -3   5      202.72      201.08     20.51 o 
   6  -3   5        8.92       11.66      4.20 o 
   7  -3   5       25.69       35.02     11.00 o 
   8  -3   5        1.89        4.15      6.61 o 
  -9  -2   5       20.82       26.17     11.55 o 
  -8  -2   5        0.45        0.61      3.45 o 
  -7  -2   5      120.77      127.71     19.25 o 
  -6  -2   5      109.14      104.31      7.69 o 
  -5  -2   5        9.02       10.40      2.43 o 
  -4  -2   5      538.38      554.61     16.64 o 
  -3  -2   5       45.33       58.37      6.53 o 
  -2  -2   5      996.65      973.45     34.28 o 
  -1  -2   5       90.85       83.75      7.03 o 
   0  -2   5      278.44      266.56     17.32 o 
   1  -2   5     3542.82     3639.53     61.13 o 
   2  -2   5       64.95       58.42      8.09 o 
   3  -2   5     1339.22     1287.70     41.37 o 
   4  -2   5      167.53      164.55     16.80 o 
   5  -2   5       95.79       90.04      7.52 o 
   6  -2   5      230.10      270.55     25.99 o 
   7  -2   5       38.40       40.03     10.82 o 
   8  -2   5        5.85       11.08      7.29 o 
   9  -2   5        6.55        4.88      3.77 o 
  -9  -1   5       13.69       26.82     11.68 o 
  -8  -1   5       23.94       16.13     10.68 o 
  -7  -1   5        1.94        5.06      5.15 o 
  -6  -1   5      218.23      225.76     11.44 o 
  -5  -1   5       75.04       76.96      6.13 o 
  -4  -1   5      246.46      225.79      9.06 o 
  -3  -1   5      867.34      827.68     24.21 o 
  -2  -1   5      102.55      127.30     12.91 o 
  -1  -1   5      128.27      115.98      4.66 o 
   0  -1   5      644.32      706.57     26.21 o 
   1  -1   5      370.45      381.64     17.94 o 
   2  -1   5     3128.56     3126.75     53.27 o 
   3  -1   5      216.85      165.49     36.41 o 
   4  -1   5     1095.75     1110.11     22.01 o 
   5  -1   5       96.64      111.48      7.14 o 
   6  -1   5       47.15       43.03      7.09 o 
   7  -1   5      123.32      117.85     18.35 o 
   8  -1   5        7.52        3.70      5.01 o 
   9  -1   5       25.43       36.01     11.57 o 
  -9   0   5        6.82        2.54      6.17 o 
  -8   0   5       17.06       15.34      8.95 o 
  -7   0   5       80.46       86.12     15.37 o 
  -6   0   5       44.10       46.26      5.26 o 
  -5   0   5      184.40      188.10      9.52 o 
  -4   0   5       52.48       50.60      4.38 o 
  -3   0   5       29.73       22.91      2.45 o 
  -2   0   5      592.06      532.02     17.22 o 
  -1   0   5      458.71      490.31     16.33 o 
   0   0   5     1230.84     1231.68     18.77 o 
   1   0   5     2887.30     3023.75     62.89 o 
   2   0   5       20.04       22.48      3.28 o 
   3   0   5     1275.15     1351.46     30.45 o 
   4   0   5      359.59      332.95     11.49 o 
   5   0   5      167.20      177.78     10.99 o 
   6   0   5      379.06      350.25     45.34 o 
   7   0   5        4.72       11.53      5.77 o 
   8   0   5       35.00       33.62     10.08 o 
   9   0   5        0.84        6.46      6.59 o 
  -9   1   5       40.01       47.75     14.57 o 
  -8   1   5       60.04       66.66     15.40 o 
  -7   1   5       35.03       30.10      6.29 o 
  -6   1   5      305.85      308.00     13.78 o 
  -5   1   5       35.26       42.77      4.74 o 
  -4   1   5      361.18      340.84     18.20 o 
  -3   1   5      474.69      452.52     17.72 o 
  -2   1   5        0.07        5.85      2.37 o 
  -1   1   5      460.84      393.86     14.77 o 
   0   1   5      899.27      875.21     29.17 o 
   1   1   5     3245.33     3243.84     29.37 o 
   2   1   5     2412.30     2515.45     22.17 o 
   3   1   5       25.27       37.43      3.49 o 
   4   1   5     1007.79     1012.73     25.90 o 
   5   1   5      314.90      316.18     15.47 o 
   6   1   5       99.48       95.24     14.59 o 
   7   1   5      323.87      315.34     29.34 o 
   8   1   5        7.70       28.18     10.26 o 
   9   1   5       55.05       60.34     14.66 o 
  10   1   5       10.50       13.88      8.92 o 
  -8   2   5       24.81       31.28     10.88 o 
  -7   2   5      112.22      124.24     12.93 o 
  -6   2   5        0.07        5.71      2.98 o 
  -5   2   5      282.65      270.46     12.29 o 
  -4   2   5       85.63       72.86      6.04 o 
  -3   2   5      494.93      491.65     12.76 o 
  -2   2   5     1171.33     1133.02     19.41 o 
  -1   2   5       25.58       33.01      3.32 o 
   0   2   5     1072.90     1126.02     17.41 o 
   1   2   5      825.27      829.33     13.49 o 
   2   2   5       19.36       19.34      1.33 o 
   3   2   5     1657.30     1704.58     26.56 o 
   4   2   5      379.78      372.30     16.89 o 
   5   2   5      540.80      547.88     21.78 o 
   6   2   5      200.61      214.49     23.88 o 
   7   2   5       35.56       36.34     11.27 o 
   8   2   5       23.63       16.55      8.15 o 
   9   2   5        2.15       13.89      9.44 o 
  10   2   5       22.34       20.90     10.47 o 
  -8   3   5       49.69       53.49     14.71 o 
  -7   3   5       16.87       24.98      6.76 o 
  -6   3   5      280.10      259.41     13.71 o 
  -5   3   5       59.61       62.51     11.91 o 
  -4   3   5      293.04      307.41     17.09 o 
  -3   3   5      576.54      630.47     18.05 o 
  -2   3   5      427.78      442.56     12.53 o 
  -1   3   5     1161.41     1100.54     19.17 o 
   0   3   5      154.22      174.33      9.33 o 
   1   3   5     2090.42     2175.49     26.85 o 
   2   3   5     2062.83     2146.61     34.96 o 
   3   3   5        3.86        6.55      1.06 o 
   4   3   5     1373.46     1427.40     27.88 o 
   5   3   5      409.99      425.46     31.92 o 
   6   3   5      252.48      237.02     25.84 o 
   7   3   5      263.30      282.31     29.48 o 
   8   3   5        0.90       -4.03      4.03 o 
   9   3   5       17.39       19.98      9.22 o 
  10   3   5       15.62       17.94      9.06 o 
  -8   4   5       10.11        5.35      5.33 o 
  -7   4   5       73.18       74.29     10.95 o 
  -6   4   5        2.30        0.17      3.03 o 
  -5   4   5      308.88      322.88     20.10 o 
  -4   4   5       65.25       71.84      9.00 o 
  -3   4   5      504.55      517.74     21.56 o 
  -2   4   5      714.28      767.77     23.96 o 
  -1   4   5       62.57       70.26      5.35 o 
   0   4   5      574.75      597.14     18.93 o 
   1   4   5     1036.74     1074.52     30.13 o 
   2   4   5      406.80      403.93     12.77 o 
   3   4   5     2522.39     2425.08     79.55 o 
   4   4   5       68.76       60.96      8.11 o 
   5   4   5      335.02      338.01     19.46 o 
   6   4   5       70.90       82.53     15.99 o 
   7   4   5       42.13       52.88     13.70 o 
   8   4   5      119.44      148.78     23.94 o 
   9   4   5        2.32       25.25     12.76 o 
  10   4   5       31.07       48.22     12.81 o 
  -7   5   5        1.99        0.21      3.74 o 
  -6   5   5      164.85      160.63     15.87 o 
  -5   5   5       11.63       15.76      5.07 o 
  -4   5   5      166.49      174.60     14.53 o 
  -3   5   5      100.27      111.58     10.75 o 
  -2   5   5      271.87      283.84     16.95 o 
  -1   5   5      875.11      884.98     25.05 o 
   0   5   5       82.53       86.86     11.17 o 
   1   5   5      843.05      917.30     34.20 o 
   2   5   5     1279.58     1332.80     29.83 o 
   3   5   5       10.04        9.73      2.50 o 
   4   5   5     1645.17     1683.26     52.56 o 
   5   5   5       34.88       52.65      8.42 o 
   6   5   5       91.36       95.97     16.51 o 
   7   5   5      106.82       83.35     18.07 o 
   8   5   5        1.83       -1.05      4.74 o 
   9   5   5       62.93       84.47     19.20 o 
  10   5   5        0.32       -5.28      5.28 o 
  -7   6   5       16.29       15.42      7.76 o 
  -6   6   5        4.21        7.12      3.89 o 
  -5   6   5      195.48      188.88     16.89 o 
  -4   6   5        2.99        2.80      3.01 o 
  -3   6   5      152.88      152.87     13.35 o 
  -2   6   5      141.46      135.95     11.29 o 
  -1   6   5        2.84       11.34      6.05 o 
   0   6   5     1221.94     1259.95     46.08 o 
   1   6   5       95.09      115.01     13.52 o 
   2   6   5      824.89      895.61     34.82 o 
   3   6   5      381.44      387.93     19.54 o 
   4   6   5        0.82        4.86      2.26 o 
   5   6   5      320.34      317.46     21.25 o 
   6   6   5      111.06      130.65     13.94 o 
   7   6   5      126.22      155.59     23.63 o 
   8   6   5       98.61       90.22     18.99 o 
   9   6   5        0.27       10.92      8.10 o 
  10   6   5       45.98       51.03     16.31 o 
  -6   7   5       24.99       18.28      8.99 o 
  -5   7   5        0.39       -4.38      5.35 o 
  -4   7   5       81.49       71.90     10.36 o 
  -3   7   5        6.08        6.20      3.58 o 
  -2   7   5      264.11      245.57     30.80 o 
  -1   7   5      200.94      190.26     20.57 o 
   0   7   5       71.84       73.91     12.40 o 
   1   7   5      700.97      726.69     35.89 o 
   2   7   5      216.60      225.51     19.63 o 
   3   7   5      171.36      169.45     23.49 o 
   4   7   5      250.86      249.20     14.25 o 
   5   7   5       74.54       78.36     10.50 o 
   6   7   5       58.69       61.03     10.32 o 
   7   7   5       61.76       89.69     19.24 o 
   8   7   5       24.47       19.12      8.49 o 
   9   7   5       19.68       26.46     12.08 o 
  -5   8   5       35.32       42.42     13.19 o 
  -4   8   5        4.17        6.38      7.52 o 
  -3   8   5       68.04       64.55     13.68 o 
  -2   8   5       75.27       84.60     15.91 o 
  -1   8   5      218.00      226.99     24.18 o 
   0   8   5      293.72      316.12     27.37 o 
   1   8   5        1.79       -3.48      3.85 o 
   2   8   5      192.51      194.75     19.27 o 
   3   8   5      300.38      309.47     32.98 o 
   4   8   5       42.68       42.53      6.18 o 
   5   8   5      193.99      192.56     17.59 o 
   6   8   5       37.74       38.49      8.97 o 
   7   8   5       89.98       99.08     19.38 o 
   8   8   5       45.29       61.98     16.42 o 
   9   8   5        2.53       11.73      8.39 o 
  -4   9   5       23.27       26.82     10.81 o 
  -3   9   5        0.21       -8.21      8.21 o 
  -2   9   5      109.21      111.51     19.73 o 
  -1   9   5      161.41      156.32     21.68 o 
   0   9   5       28.56       31.01      9.20 o 
   1   9   5      222.79      246.20     24.78 o 
   2   9   5        4.78        1.29      4.25 o 
   3   9   5       75.95       96.62     11.09 o 
   4   9   5      168.95      185.51     25.50 o 
   5   9   5        4.47        3.33      7.13 o 
   6   9   5       33.74       36.97      9.13 o 
   7   9   5        0.48        2.32      5.96 o 
   8   9   5       13.68       15.31      9.17 o 
   9   9   5       17.39       16.81      9.98 o 
  -3  10   5       39.76       39.61     13.34 o 
  -2  10   5        0.74        0.58      7.46 o 
  -1  10   5       67.44       92.32     18.17 o 
   0  10   5      165.15      156.56     22.10 o 
   1  10   5        2.10        5.29      6.66 o 
   2  10   5      168.61      178.02     21.17 o 
   3  10   5       97.43      102.74     22.51 o 
   4  10   5       85.03      119.55     21.98 o 
   5  10   5       88.93      104.87     21.21 o 
   6  10   5        0.96        4.50      7.71 o 
   7  10   5       19.74       28.18     12.00 o 
   8  10   5        6.52       27.57     12.05 o 
  -2  11   5       56.36       67.45     16.98 o 
  -1  11   5       19.52       37.99     13.75 o 
   0  11   5        9.05       19.07     10.17 o 
   1  11   5      121.68      117.26     19.60 o 
   2  11   5        0.14        6.24      3.85 o 
   3  11   5      113.72      112.52     19.40 o 
   4  11   5       26.51       69.53     19.25 o 
   5  11   5       14.11       18.61     10.77 o 
   6  11   5       22.06       42.71     14.40 o 
   7  11   5        0.89       14.10      8.05 o 
   0  12   5       65.28       76.37     17.96 o 
   1  12   5        2.32       -2.19      4.45 o 
   2  12   5       96.55      100.54     13.91 o 
   3  12   5        8.14        7.73      7.45 o 
   4  12   5       46.18       51.49     17.22 o 
   5  12   5        9.02       25.99     10.95 o 
   6  12   5        0.29       16.99     11.74 o 
  -4 -11   6       12.78        5.34      7.39 o 
  -3 -11   6       18.57       27.04      8.17 o 
  -2 -11   6        2.35        2.00     10.54 o 
  -1 -11   6       15.24        3.11      4.76 o 
   0 -11   6        2.81       18.48     11.05 o 
  -6 -10   6        7.41        1.80     10.54 o 
  -5 -10   6       13.52       12.90      6.77 o 
  -4 -10   6       22.38       24.39      6.99 o 
  -3 -10   6       15.18        5.39     10.81 o 
  -2 -10   6       33.75       40.38     20.13 o 
  -1 -10   6        7.12        0.14      5.37 o 
   0 -10   6       40.91       33.97     10.29 o 
   1 -10   6       10.91       19.85      9.36 o 
   2 -10   6        9.12        9.11      6.26 o 
  -7  -9   6        0.45        3.07      4.14 o 
  -6  -9   6       43.10       56.68     13.71 o 
  -5  -9   6        0.22       -7.72      8.25 o 
  -4  -9   6       63.43       74.08     15.46 o 
  -3  -9   6       16.83       17.27      8.77 o 
  -2  -9   6       10.95       21.05      8.72 o 
  -1  -9   6       65.32       67.32     13.06 o 
   0  -9   6        0.89       -1.74      6.25 o 
   1  -9   6       48.44       47.87     12.60 o 
   2  -9   6       69.06       96.52     17.46 o 
   3  -9   6        2.95        8.85      7.16 o 
   4  -9   6       25.92       25.60     10.13 o 
  -8  -8   6       16.20       20.44     10.12 o 
  -7  -8   6       25.64       24.04      9.51 o 
  -6  -8   6        0.27       -5.57      5.57 o 
  -5  -8   6      104.52      111.53     18.58 o 
  -4  -8   6       18.55       15.86      5.53 o 
  -3  -8   6      109.04      108.51     18.39 o 
  -2  -8   6       30.13       43.83     11.74 o 
  -1  -8   6       18.69       26.84      9.19 o 
   0  -8   6      190.92      163.23     14.44 o 
   1  -8   6        7.63        7.82      5.05 o 
   2  -8   6       92.12       89.84     16.79 o 
   3  -8   6       60.31       73.30     16.25 o 
   4  -8   6        4.53        4.19      4.89 o 
   5  -8   6       36.20       36.23      7.86 o 
  -8  -7   6        4.22       -8.00      8.00 o 
  -7  -7   6       19.57       20.91      8.87 o 
  -6  -7   6       36.40       40.27     10.96 o 
  -5  -7   6        3.04        8.27      5.96 o 
  -4  -7   6      126.06      138.34     19.97 o 
  -3  -7   6       22.40       30.12      9.59 o 
  -2  -7   6       28.37       23.37      5.72 o 
  -1  -7   6      227.71      222.47     23.24 o 
   0  -7   6        5.56       29.19      9.78 o 
   1  -7   6      337.29      342.96     19.32 o 
   2  -7   6       43.12       37.26     11.41 o 
   3  -7   6       60.69       55.04     12.62 o 
   4  -7   6       20.47       19.07      8.77 o 
   5  -7   6        0.07        3.55      5.17 o 
   6  -7   6       10.48       13.98      7.93 o 
  -9  -6   6        0.07        3.66      5.29 o 
  -8  -6   6       19.21       24.53      9.20 o 
  -7  -6   6       43.23       48.35     11.85 o 
  -6  -6   6       16.11       17.51      4.44 o 
  -5  -6   6       84.63       94.87     10.58 o 
  -4  -6   6        6.06        6.03      3.56 o 
  -3  -6   6      160.06      150.97     11.36 o 
  -2  -6   6       97.70       97.66     15.94 o 
  -1  -6   6       77.29       77.46      7.46 o 
   0  -6   6      592.87      602.22     19.12 o 
   1  -6   6        0.50        0.38      3.48 o 
   2  -6   6      449.10      424.49     31.96 o 
   3  -6   6       91.81       85.96     15.70 o 
   4  -6   6       13.42       15.47      7.13 o 
   5  -6   6       87.84       95.67     16.76 o 
   6  -6   6       15.62       11.02      7.82 o 
  -9  -5   6        8.98       13.59      6.63 o 
  -8  -5   6        3.75        4.75      6.39 o 
  -7  -5   6       62.31       80.10     15.27 o 
  -6  -5   6       15.82       30.54      9.45 o 
  -5  -5   6       10.54       13.03      6.04 o 
  -4  -5   6      134.25      141.11     11.98 o 
  -3  -5   6       47.98       52.37      6.79 o 
  -2  -5   6      248.89      233.72     22.77 o 
  -1  -5   6      424.07      427.29     15.53 o 
   0  -5   6      236.61      237.02     10.59 o 
   1  -5   6      499.24      503.76     32.16 o 
   2  -5   6       11.67       12.20      5.62 o 
   3  -5   6      229.51      192.90     20.72 o 
   4  -5   6       54.65       62.15     13.05 o 
   5  -5   6        2.57        1.25      3.60 o 
   6  -5   6       86.17       94.77     11.34 o 
   7  -5   6        6.95       19.28      8.57 o 
  -9  -4   6        2.24       -0.10      4.32 o 
  -8  -4   6       35.65       33.87     10.70 o 
  -7  -4   6        6.42        8.82      4.83 o 
  -6  -4   6       79.69       82.80     14.30 o 
  -5  -4   6       34.99       43.31     10.19 o 
  -4  -4   6        4.30       11.51      5.10 o 
  -3  -4   6      259.00      268.36     15.28 o 
  -2  -4   6      150.87      146.92     10.85 o 
  -1  -4   6      541.10      532.41     31.84 o 
   0  -4   6      662.49      642.82     14.55 o 
   1  -4   6       30.72       38.61      9.11 o 
   2  -4   6      756.58      752.40     37.01 o 
   3  -4   6      261.02      253.48     22.17 o 
   4  -4   6       97.80       92.79     15.03 o 
   5  -4   6       99.98       88.21     14.64 o 
   6  -4   6        4.00        6.73      5.91 o 
   7  -4   6       14.31       19.17      8.08 o 
   8  -4   6       12.16       22.35      9.82 o 
  -9  -3   6       15.79        9.11      8.81 o 
  -8  -3   6       16.98       12.58      7.85 o 
  -7  -3   6      110.52      113.55     18.32 o 
  -6  -3   6       59.34       68.82     13.64 o 
  -5  -3   6       92.55       91.71     14.13 o 
  -4  -3   6      294.24      303.98     23.25 o 
  -3  -3   6       81.21       80.81     10.93 o 
  -2  -3   6      718.79      730.44     23.33 o 
  -1  -3   6      300.60      303.66     22.42 o 
   0  -3   6      905.74      959.71     38.29 o 
   1  -3   6      481.70      274.98    102.11 o 
   2  -3   6        0.86       -4.73      4.73 o 
   3  -3   6      756.24      744.90     34.77 o 
   4  -3   6      339.72      354.59     25.86 o 
   5  -3   6      172.40      162.59     18.00 o 
   6  -3   6      137.62      152.49     20.09 o 
   7  -3   6        0.32        5.62      5.81 o 
   8  -3   6       12.34       16.98      8.61 o 
  -9  -2   6        8.02       15.21      9.88 o 
  -8  -2   6       40.06       44.67     13.98 o 
  -7  -2   6        3.99        4.90      7.76 o 
  -6  -2   6      127.47      129.70     12.25 o 
  -5  -2   6      133.39      126.10     12.93 o 
  -4  -2   6      156.54      151.49     16.77 o 
  -3  -2   6      544.17      510.53     38.58 o 
  -2  -2   6        7.43        6.70      1.45 o 
  -1  -2   6      625.03      665.33     38.06 o 
   0  -2   6     1567.24     1682.02     47.12 o 
   1  -2   6      370.15      365.88     21.08 o 
   2  -2   6     1861.38     1821.88     47.85 o 
   3  -2   6       13.34       13.07      5.32 o 
   4  -2   6       94.26       97.36     13.00 o 
   5  -2   6      156.21      171.65      9.72 o 
   6  -2   6       20.52       28.93     10.00 o 
   7  -2   6       62.57       81.62     15.04 o 
   8  -2   6        0.35       14.10      7.29 o 
   9  -2   6        7.36        5.82      6.60 o 
  -9  -1   6       30.12       31.77     13.25 o 
  -8  -1   6        5.25        7.14      7.16 o 
  -7  -1   6      227.11      222.97     25.18 o 
  -6  -1   6       24.37       41.40      7.07 o 
  -5  -1   6      121.75      112.36     10.90 o 
  -4  -1   6      296.42      280.87     28.84 o 
  -3  -1   6      362.48      338.44     16.06 o 
  -2  -1   6     1265.02     1248.67     47.66 o 
  -1  -1   6      374.69      325.77     26.88 o 
   0  -1   6      657.97      706.18     28.66 o 
   1  -1   6     2828.96     2891.67     54.44 o 
   2  -1   6      177.92      164.38     13.24 o 
   3  -1   6     3405.08     3346.02     63.49 o 
   4  -1   6       57.08       68.72      5.98 o 
   5  -1   6      100.96      106.11      7.58 o 
   6  -1   6      211.55      207.07     22.52 o 
   7  -1   6        4.39       22.56      9.18 o 
   8  -1   6       87.86       84.50     16.88 o 
   9  -1   6        6.28       16.39      8.92 o 
  -9   0   6        4.18        6.46      7.02 o 
  -8   0   6       24.04       16.92     10.12 o 
  -7   0   6        3.74        5.92      3.59 o 
  -6   0   6      346.48      358.24     20.47 o 
  -5   0   6       30.75       32.16      3.83 o 
  -4   0   6       78.60       74.75      4.93 o 
  -3   0   6      456.24      454.75     18.33 o 
  -2   0   6       24.57       37.45      4.98 o 
  -1   0   6     3149.20     3321.91    127.91 o 
   0   0   6      734.38      730.53     16.19 o 
   1   0   6      580.10      573.26     10.67 o 
   2   0   6     1743.33     1749.35     29.68 o 
   3   0   6       24.70       24.97      3.28 o 
   4   0   6      646.78      662.84     18.27 o 
   5   0   6      116.90      111.15      7.44 o 
   6   0   6      142.82      162.55     11.38 o 
   7   0   6      163.11      166.35     21.28 o 
   8   0   6        0.17       -4.09      5.77 o 
   9   0   6       64.55       94.31     19.14 o 
  -8   1   6        7.96        1.51      6.75 o 
  -7   1   6       86.78       88.04     10.67 o 
  -6   1   6       16.46       26.38      5.97 o 
  -5   1   6      198.00      197.82      9.83 o 
  -4   1   6       33.43       35.21      5.47 o 
  -3   1   6      200.49      168.82     12.30 o 
  -2   1   6      995.40      956.19     25.35 o 
  -1   1   6     1892.21     1980.75     34.34 o 
   0   1   6     3357.34     3433.76     51.16 o 
   1   1   6     1426.37     1422.71     19.89 o 
   2   1   6      809.13      772.20     13.18 o 
   3   1   6     1659.42     1690.74     24.75 o 
   4   1   6      766.10      730.60     23.58 o 
   5   1   6      151.72      155.91     11.23 o 
   6   1   6      375.68      369.29     18.00 o 
   7   1   6       18.92       20.20      8.27 o 
   8   1   6      116.77      158.47     23.19 o 
   9   1   6        3.67       10.39      7.89 o 
  -8   2   6       14.45       15.88      9.33 o 
  -7   2   6       52.06       42.53     11.06 o 
  -6   2   6      134.88      136.83     12.98 o 
  -5   2   6       84.01       88.01      7.61 o 
  -4   2   6      155.15      152.66      7.62 o 
  -3   2   6      265.73      288.85     10.97 o 
  -2   2   6      356.89      362.60     12.15 o 
  -1   2   6     1529.18     1569.91     28.39 o 
   0   2   6      317.57      328.19     10.10 o 
   1   2   6      392.87      389.59      9.05 o 
   2   2   6     1297.80     1287.16     14.52 o 
   3   2   6       27.47       27.95      2.90 o 
   4   2   6      765.19      778.68     25.29 o 
   5   2   6      306.64      297.87     16.68 o 
   6   2   6      350.49      341.29     30.03 o 
   7   2   6      257.92      248.11     27.32 o 
   8   2   6        5.40        4.13      5.54 o 
   9   2   6       70.64       55.81     14.43 o 
  10   2   6        9.90       15.73      9.89 o 
  -8   3   6        8.74       -0.03      3.65 o 
  -7   3   6       49.50       55.94      9.66 o 
  -6   3   6       23.34       21.86      6.04 o 
  -5   3   6       60.16       58.75      8.41 o 
  -4   3   6       61.00       67.12     10.54 o 
  -3   3   6      361.47      362.30     12.18 o 
  -2   3   6     1235.23     1219.18     22.39 o 
  -1   3   6       24.31       30.46      3.69 o 
   0   3   6      959.28      991.37     24.13 o 
   1   3   6       95.54      111.77      6.67 o 
   2   3   6       90.02       82.17      5.84 o 
   3   3   6     1455.73     1478.46     24.53 o 
   4   3   6      447.75      463.01     16.39 o 
   5   3   6      134.43      143.07     12.20 o 
   6   3   6      130.05      131.79     19.37 o 
   7   3   6       50.30       41.21     11.16 o 
   8   3   6       97.29      119.04     20.89 o 
   9   3   6        1.77        5.21      4.68 o 
  10   3   6       22.04       24.47     11.32 o 
  -8   4   6        8.65       16.88      7.97 o 
  -7   4   6       18.48       13.28     12.03 o 
  -6   4   6      176.42      179.41     16.29 o 
  -5   4   6        1.53       -0.19      3.38 o 
  -4   4   6      148.21      139.39     12.44 o 
  -3   4   6       16.89       17.93      4.88 o 
  -2   4   6      436.28      427.02     14.08 o 
  -1   4   6     1364.27     1387.30     24.61 o 
   0   4   6        5.49        5.11      2.49 o 
   1   4   6      642.62      620.33     10.50 o 
   2   4   6      617.54      620.55     16.77 o 
   3   4   6      448.21      447.12     12.36 o 
   4   4   6      682.25      700.34     21.38 o 
   5   4   6       52.65       56.71      8.71 o 
   6   4   6      144.70      148.98     21.61 o 
   7   4   6      170.26      187.28     25.45 o 
   8   4   6        0.24       -5.67      7.18 o 
   9   4   6       76.97       97.40     20.40 o 
  10   4   6       11.24       -2.23      4.95 o 
  -7   5   6        7.91        7.63      5.00 o 
  -6   5   6        8.10        8.39      4.39 o 
  -5   5   6      138.27      151.96     14.87 o 
  -4   5   6        7.34       12.49      4.53 o 
  -3   5   6      436.89      458.76     28.57 o 
  -2   5   6      290.78      290.83     16.06 o 
  -1   5   6       97.40       95.01      8.93 o 
   0   5   6      781.48      821.56     24.93 o 
   1   5   6       33.33       30.33      2.79 o 
   2   5   6      505.45      516.38     16.33 o 
   3   5   6      653.84      642.18     15.72 o 
   4   5   6       11.80       14.13      2.65 o 
   5   5   6       59.80       62.50      8.70 o 
   6   5   6        1.67       10.43      9.22 o 
   7   5   6       43.69       30.61     11.74 o 
   8   5   6       91.17       87.66     19.26 o 
   9   5   6        0.75       10.74      7.64 o 
  10   5   6       24.33       32.13     13.03 o 
  -7   6   6       11.99       12.82      6.73 o 
  -6   6   6       37.00       37.43      8.61 o 
  -5   6   6        0.22        0.17      9.25 o 
  -4   6   6       77.23       69.19     10.12 o 
  -3   6   6        5.48        6.71      3.88 o 
  -2   6   6      312.94      316.70     17.92 o 
  -1   6   6     1171.97     1222.52     49.05 o 
   0   6   6       23.69       23.43      6.90 o 
   1   6   6     1099.79     1146.70     42.24 o 
   2   6   6       65.49       62.25      9.29 o 
   3   6   6      529.39      519.58     17.06 o 
   4   6   6      306.81      295.80     11.98 o 
   5   6   6       21.25       30.66      7.24 o 
   6   6   6      109.89      126.46     13.89 o 
   7   6   6       71.05       70.99     17.09 o 
   8   6   6        7.12       12.30      8.71 o 
   9   6   6       60.86       52.54     15.66 o 
  -6   7   6       16.43       21.94      8.46 o 
  -5   7   6       42.73       40.74     11.91 o 
  -4   7   6        0.34        0.47      3.95 o 
  -3   7   6      153.50      137.11     13.02 o 
  -2   7   6      102.58      106.85     16.75 o 
  -1   7   6       66.25       68.98     13.05 o 
   0   7   6      824.12      844.05     41.84 o 
   1   7   6        2.95        2.29      2.76 o 
   2   7   6      772.82      796.97     36.31 o 
   3   7   6       59.54       60.47      6.71 o 
   4   7   6       43.84       42.82      5.33 o 
   5   7   6      136.54      136.66     13.98 o 
   6   7   6        7.28       11.72      5.26 o 
   7   7   6      150.28      124.65     23.40 o 
   8   7   6       31.62       33.48     13.51 o 
   9   7   6        4.19       15.66     11.35 o 
  -5   8   6        1.82        6.62      6.36 o 
  -4   8   6       29.90       35.74     11.16 o 
  -3   8   6        4.60        6.81      7.22 o 
  -2   8   6      276.64      287.10     28.69 o 
  -1   8   6      354.09      355.73     30.45 o 
   0   8   6       58.42       67.50     13.00 o 
   1   8   6      373.51      367.50     28.63 o 
   2   8   6       56.88       55.88     10.31 o 
   3   8   6      285.56      285.24     31.47 o 
   4   8   6      178.20      188.26     16.85 o 
   5   8   6        7.80       18.32      8.63 o 
   6   8   6      169.29      180.39     18.08 o 
   7   8   6        4.17       23.32     11.52 o 
   8   8   6       49.60       52.63     16.67 o 
   9   8   6        4.49        7.12      8.32 o 
  -4   9   6        0.71        0.78      4.14 o 
  -3   9   6       46.65       61.57     14.62 o 
  -2   9   6       41.16       39.88     11.82 o 
  -1   9   6      167.07      182.63     23.81 o 
   0   9   6      191.32      172.32     21.97 o 
   1   9   6       15.74       14.67      6.17 o 
   2   9   6      246.76      259.80     24.28 o 
   3   9   6       81.62       76.11     14.50 o 
   4   9   6      118.03      154.99     23.73 o 
   5   9   6      115.55      129.39     20.97 o 
   6   9   6       13.17        6.50      6.47 o 
   7   9   6       91.60      101.27     17.86 o 
   8   9   6       27.43       18.99     10.17 o 
  -3  10   6        4.92        3.72      5.46 o 
  -2  10   6       70.82       83.29     17.72 o 
  -1  10   6       96.27      108.41     19.47 o 
   0  10   6       50.10       54.23     13.72 o 
   1  10   6       99.34       95.89     16.83 o 
   2  10   6       23.06       40.77     10.78 o 
   3  10   6      110.37      119.26     28.90 o 
   4  10   6      108.46      126.08     22.80 o 
   5  10   6       39.89       61.32     16.75 o 
   6  10   6       36.44       57.70     16.71 o 
   7  10   6        4.65       36.63     14.37 o 
   8  10   6        7.90        1.45      5.33 o 
  -2  11   6        0.46        6.02      6.19 o 
  -1  11   6       46.19       75.08     17.04 o 
   0  11   6       72.11       63.49     14.90 o 
   1  11   6       13.70       22.85      9.08 o 
   2  11   6      138.22      122.08     18.82 o 
   3  11   6        3.69       42.79     15.10 o 
   4  11   6       32.95       37.15     14.12 o 
   5  11   6       68.13       70.47     19.66 o 
   6  11   6       10.55       25.76     12.61 o 
   7  11   6       41.90       48.72     16.34 o 
   0  12   6       13.90       26.50     10.32 o 
   1  12   6       52.07       55.43     14.17 o 
   2  12   6        0.07        7.79      4.07 o 
   3  12   6       71.30       69.66     19.74 o 
   4  12   6        0.54       14.62     12.88 o 
   5  12   6        5.64       -5.92      9.76 o 
  -4 -11   7        2.71        1.14     10.05 o 
  -3 -11   7        8.12        0.69      5.89 o 
  -2 -11   7       21.16       10.69      9.77 o 
  -1 -11   7        0.97       14.76      7.97 o 
  -6 -10   7        3.81       -5.80      5.80 o 
  -5 -10   7        6.17        4.71      4.01 o 
  -4 -10   7       13.77       27.58     11.34 o 
  -3 -10   7       15.41       17.36     13.64 o 
  -2 -10   7       35.69       32.62      8.95 o 
  -1 -10   7       41.96       34.60      8.16 o 
   0 -10   7        0.26       13.63      8.10 o 
   1 -10   7       43.64       48.71     14.00 o 
   2 -10   7       18.09       27.17     11.46 o 
  -7  -9   7        7.91        4.53      4.98 o 
  -6  -9   7        3.52       12.30      7.88 o 
  -5  -9   7       18.74       28.81      9.95 o 
  -4  -9   7        1.02        4.73      4.18 o 
  -3  -9   7       34.57       35.14     11.58 o 
  -2  -9   7       51.64       49.67     13.52 o 
  -1  -9   7       38.72       34.23      7.74 o 
   0  -9   7       19.06        9.17      6.31 o 
   1  -9   7        3.58       -5.46      5.46 o 
   2  -9   7       32.52       36.15     12.07 o 
   3  -9   7       33.32       44.00     13.21 o 
  -7  -8   7        3.13       21.23      8.39 o 
  -6  -8   7       34.06       31.97     10.56 o 
  -5  -8   7        0.89       -3.82      4.71 o 
  -4  -8   7       48.33       42.23     11.93 o 
  -3  -8   7        1.30       -3.58      4.92 o 
  -2  -8   7       95.70      120.59     19.60 o 
  -1  -8   7      146.96      141.31     21.68 o 
   0  -8   7       16.10       12.68      8.03 o 
   1  -8   7      104.39      114.33     18.36 o 
   2  -8   7       28.11       33.49     11.63 o 
   3  -8   7        3.76       12.41      7.92 o 
   4  -8   7       49.53       38.47     13.19 o 
  -8  -7   7       23.30       14.34      8.32 o 
  -7  -7   7        4.07        3.63      5.89 o 
  -6  -7   7        6.27        9.99      6.55 o 
  -5  -7   7       80.85       94.16     17.20 o 
  -4  -7   7       18.27       34.85     10.78 o 
  -3  -7   7      108.40      110.08     18.79 o 
  -2  -7   7       41.46       34.29     11.51 o 
  -1  -7   7       62.31       66.14     13.61 o 
   0  -7   7      222.08      238.87     25.83 o 
   1  -7   7       27.47       17.75      7.73 o 
   2  -7   7      280.70      276.33     28.15 o 
   3  -7   7       17.15       23.45      9.90 o 
   4  -7   7        3.88       13.95      7.25 o 
   5  -7   7       34.99       33.25     10.81 o 
   6  -7   7        0.31        4.44      5.25 o 
  -8  -6   7        0.31       -6.61      7.05 o 
  -7  -6   7       46.12       42.62      8.84 o 
  -6  -6   7       17.26       14.19      4.00 o 
  -5  -6   7        3.05        5.08      2.95 o 
  -4  -6   7      113.41      125.63     11.83 o 
  -3  -6   7        0.12        3.20      6.59 o 
  -2  -6   7      424.86      413.51     33.95 o 
  -1  -6   7      218.07      217.26     23.38 o 
   0  -6   7       14.69       16.59      6.65 o 
   1  -6   7      416.25      395.08     31.13 o 
   2  -6   7       10.02       18.67      7.64 o 
   3  -6   7       96.74       86.36     15.31 o 
   4  -6   7       31.94       42.11     11.29 o 
   5  -6   7        1.68       14.82      8.06 o 
   6  -6   7       24.26       24.54      6.98 o 
  -9  -5   7        1.01        5.77      5.94 o 
  -8  -5   7       33.76       31.48     10.67 o 
  -7  -5   7        8.46       12.98      6.56 o 
  -6  -5   7       51.96       63.59     12.94 o 
  -5  -5   7       37.26       44.70     10.57 o 
  -4  -5   7        4.84        2.29      3.16 o 
  -3  -5   7      305.94      302.48     17.42 o 
  -2  -5   7      241.22      239.87     23.84 o 
  -1  -5   7      794.18      792.89     42.54 o 
   0  -5   7      310.59      295.06     25.31 o 
   1  -5   7      148.08      139.16     17.60 o 
   2  -5   7      620.36      606.26     37.09 o 
   3  -5   7      175.92      188.66     21.13 o 
   4  -5   7       55.38       60.46     13.06 o 
   5  -5   7      120.63      109.95     17.33 o 
   6  -5   7        3.57       10.06      6.58 o 
   7  -5   7       56.64       81.79     16.61 o 
  -9  -4   7        4.88        6.39      7.16 o 
  -8  -4   7        5.84       10.03      6.36 o 
  -7  -4   7       47.96       55.55     12.73 o 
  -6  -4   7       40.05       51.17     12.21 o 
  -5  -4   7       41.17       56.90     11.49 o 
  -4  -4   7       88.33       99.51     14.18 o 
  -3  -4   7        3.58        3.24      2.36 o 
  -2  -4   7      713.47      745.83     25.61 o 
  -1  -4   7      568.11      563.22     34.13 o 
   0  -4   7      145.39      151.96     17.09 o 
   1  -4   7      506.93      527.78     31.81 o 
   2  -4   7        0.17        3.02      3.08 o 
   3  -4   7      262.21      256.58     23.30 o 
   4  -4   7      170.68      179.70     20.76 o 
   5  -4   7       73.22       75.70     13.53 o 
   6  -4   7       97.51      108.30     12.00 o 
   7  -4   7        2.65        3.25      6.13 o 
  -9  -3   7        5.75        8.75      8.90 o 
  -8  -3   7       27.67       28.41     11.98 o 
  -7  -3   7        0.71        2.16      4.16 o 
  -6  -3   7       29.04       35.30      9.90 o 
  -5  -3   7      122.34      149.91     18.66 o 
  -4  -3   7       88.56       95.67     13.66 o 
  -3  -3   7      608.47      652.45     32.71 o 
  -2  -3   7        5.33        7.43      2.44 o 
  -1  -3   7      816.26      890.52     40.07 o 
   0  -3   7      362.66      373.56     26.22 o 
   1  -3   7       20.16       16.48      5.86 o 
   2  -3   7     1310.94     1349.28     47.73 o 
   3  -3   7      655.97      652.21     34.59 o 
   4  -3   7      209.98      211.90     20.77 o 
   5  -3   7      226.76      223.58     22.49 o 
   6  -3   7       33.10       35.72      6.66 o 
   7  -3   7       93.57      122.77     19.58 o 
   8  -3   7        8.13       18.05      9.09 o 
  -9  -2   7        9.56       10.64      9.13 o 
  -8  -2   7       16.04        9.32      9.16 o 
  -7  -2   7       96.95       93.66     16.90 o 
  -6  -2   7        8.13        9.43      4.03 o 
  -5  -2   7       73.92       80.03      9.43 o 
  -4  -2   7       97.90      100.38      9.93 o 
  -3  -2   7      157.81      145.97     15.08 o 
  -2  -2   7     1101.27      731.51    296.74 o 
  -1  -2   7      130.96      133.29     14.84 o 
   0  -2   7      136.28      131.47     14.58 o 
   1  -2   7      385.17      362.85     22.91 o 
   2  -2   7       43.67       41.69      8.21 o 
   3  -2   7      573.36      586.40     30.46 o 
   4  -2   7      371.95      369.25     25.66 o 
   5  -2   7      199.15      208.01     11.31 o 
   6  -2   7      197.75      217.73     16.49 o 
   7  -2   7        8.22       17.20      8.42 o 
   8  -2   7       73.10       87.14     17.29 o 
  -9  -1   7        2.93        6.75      8.92 o 
  -8  -1   7       24.22        9.78      7.61 o 
  -7  -1   7        2.25        9.19      7.55 o 
  -6  -1   7      151.02      156.86     13.97 o 
  -5  -1   7       59.06       74.05      9.25 o 
  -4  -1   7      409.19      399.43     19.76 o 
  -3  -1   7      275.55      272.96     15.29 o 
  -2  -1   7       89.11       89.28     11.83 o 
  -1  -1   7      619.29      620.15     58.85 o 
   0  -1   7      761.13      749.72     18.82 o 
   1  -1   7      111.62       93.40     10.57 o 
   2  -1   7     1674.87     1614.54     44.15 o 
   3  -1   7      124.15      127.48     10.00 o 
   4  -1   7       54.28       54.85      5.50 o 
   5  -1   7      138.29      132.94      8.90 o 
   6  -1   7       14.23        9.72      6.42 o 
   7  -1   7      177.50      207.19     25.08 o 
   8  -1   7        2.55        3.58      4.98 o 
   9  -1   7       19.93       17.00      9.45 o 
  -8   0   7       10.03       12.81      8.88 o 
  -7   0   7      100.87      113.64     15.80 o 
  -6   0   7        2.04        3.13      3.17 o 
  -5   0   7      157.94      161.79     13.36 o 
  -4   0   7       86.55      102.03      9.98 o 
  -3   0   7      488.08      484.31     20.29 o 
  -2   0   7     1758.54     1816.70     37.25 o 
  -1   0   7      132.67      158.52     10.83 o 
   0   0   7      465.95      458.31     11.84 o 
   1   0   7      214.07      184.23      8.56 o 
   2   0   7      482.65      481.66     16.39 o 
   3   0   7     1060.99     1076.95     26.56 o 
   4   0   7      111.75      115.87      7.73 o 
   5   0   7      127.87      139.70      8.78 o 
   6   0   7      221.22      230.66     14.49 o 
   7   0   7        4.26       -0.24      5.29 o 
   8   0   7      166.26      175.50     24.37 o 
   9   0   7        3.74       19.67     10.02 o 
  -8   1   7       12.51       17.03      9.31 o 
  -7   1   7        5.85        6.03      2.83 o 
  -6   1   7      180.44      183.20     18.91 o 
  -5   1   7        5.26        4.82      3.09 o 
  -4   1   7      260.46      210.75     17.14 o 
  -3   1   7      297.21      306.05     16.14 o 
  -2   1   7       62.59       69.76      7.54 o 
  -1   1   7     3180.68     3309.84     71.53 o 
   0   1   7       18.47       18.69      2.97 o 
   1   1   7      941.10      902.14     17.37 o 
   2   1   7       87.77       71.55      4.38 o 
   3   1   7       31.84       38.62      3.81 o 
   4   1   7      148.23      144.55      8.22 o 
   5   1   7       13.55       19.94      4.52 o 
   6   1   7       96.39      102.03     10.14 o 
   7   1   7      124.31      138.97     21.30 o 
   8   1   7        0.10       12.44      8.63 o 
   9   1   7       56.09       77.53     17.93 o 
  -8   2   7        4.15        0.24      3.94 o 
  -7   2   7       17.08       28.15      6.91 o 
  -6   2   7        8.09        9.93      3.50 o 
  -5   2   7      235.36      247.73     16.76 o 
  -4   2   7       38.09       46.15      5.10 o 
  -3   2   7      663.18      653.47     17.86 o 
  -2   2   7     1065.08     1062.41     25.14 o 
  -1   2   7       92.03       95.73      6.71 o 
   0   2   7     1900.00     1902.36     25.83 o 
   1   2   7      139.03      119.78      5.55 o 
   2   2   7     1117.66     1187.65     15.32 o 
   3   2   7      756.15      708.85     13.93 o 
   4   2   7      186.79      190.78     13.14 o 
   5   2   7      516.92      518.63     22.57 o 
   6   2   7       79.00       84.41      9.83 o 
   7   2   7       81.54       79.11     16.54 o 
   8   2   7       55.91       60.84     14.32 o 
   9   2   7       10.18       11.18      8.69 o 
  -8   3   7        0.55        7.32      7.78 o 
  -7   3   7       25.10       26.87      6.96 o 
  -6   3   7       16.70       25.88      6.50 o 
  -5   3   7       32.78       39.08      7.45 o 
  -4   3   7      268.44      272.65     17.37 o 
  -3   3   7      371.64      379.25     13.39 o 
  -2   3   7      819.71      795.78     19.28 o 
  -1   3   7     1104.01     1103.45     22.48 o 
   0   3   7        1.99        6.72      3.36 o 
   1   3   7      568.75      573.86     15.56 o 
   2   3   7      181.87      152.79     10.60 o 
   3   3   7      151.17      160.25      7.54 o 
   4   3   7      457.24      469.64     17.04 o 
   5   3   7        0.41        0.40      2.47 o 
   6   3   7      436.72      457.70     37.08 o 
   7   3   7       80.96       71.14     14.57 o 
   8   3   7       52.78       52.08     14.17 o 
   9   3   7       27.85       19.99     10.92 o 
  -7   4   7        6.34        5.61      3.94 o 
  -6   4   7       30.96       41.49      8.17 o 
  -5   4   7       75.25       77.75     10.46 o 
  -4   4   7        5.72        9.90      4.32 o 
  -3   4   7      378.21      386.57     14.16 o 
  -2   4   7      716.89      725.58     19.10 o 
  -1   4   7      426.88      442.18     14.76 o 
   0   4   7      870.79      869.37     24.95 o 
   1   4   7      418.94      416.76     10.16 o 
   2   4   7      740.16      785.70     19.92 o 
   3   4   7     1147.10     1129.83     20.87 o 
   4   4   7       51.88       53.83      6.41 o 
   5   4   7      269.97      270.40     14.50 o 
   6   4   7       13.60       19.43      9.40 o 
   7   4   7       49.53       40.72     12.16 o 
   8   4   7      103.71       93.87     20.01 o 
   9   4   7        0.78       18.43      9.54 o 
  -7   5   7        8.70        8.80      4.33 o 
  -6   5   7       40.43       42.81      8.90 o 
  -5   5   7       19.04       17.54      5.52 o 
  -4   5   7      214.74      219.99     17.08 o 
  -3   5   7       11.41       17.05      4.93 o 
  -2   5   7      356.28      363.39     18.58 o 
  -1   5   7      552.96      540.57     21.04 o 
   0   5   7       43.49       50.08      6.53 o 
   1   5   7      633.01      652.46     23.16 o 
   2   5   7      175.95      182.69     10.32 o 
   3   5   7      393.33      404.48     13.08 o 
   4   5   7      854.45      807.67     18.05 o 
   5   5   7      129.63      118.31     12.55 o 
   6   5   7      280.78      260.92     30.04 o 
   7   5   7       43.60       21.28      7.44 o 
   8   5   7       22.53       27.75     10.67 o 
   9   5   7       77.27       81.69     19.86 o 
  -7   6   7        0.48        3.98      5.89 o 
  -6   6   7       18.21       14.21      7.64 o 
  -5   6   7      102.00      101.47     12.90 o 
  -4   6   7        7.76        8.59      4.20 o 
  -3   6   7      285.03      277.66     21.95 o 
  -2   6   7      138.21      131.97     12.02 o 
  -1   6   7      179.66      167.89     18.12 o 
   0   6   7      946.43      946.73     40.77 o 
   1   6   7       49.40       51.22      9.60 o 
   2   6   7      600.09      626.95     23.90 o 
   3   6   7       90.21      102.95      8.15 o 
   4   6   7       18.80       23.34      4.85 o 
   5   6   7      229.21      242.17     18.82 o 
   6   6   7        4.56       14.05      6.21 o 
   7   6   7      124.40      114.93     21.56 o 
   8   6   7       41.86       32.48     12.84 o 
   9   6   7        9.86        7.45      8.60 o 
  -6   7   7        4.00        2.80      4.70 o 
  -5   7   7       17.62       21.07     11.03 o 
  -4   7   7      139.39      141.55     14.64 o 
  -3   7   7        1.06        3.38      3.01 o 
  -2   7   7      299.29      281.32     26.49 o 
  -1   7   7      171.38      144.34     18.24 o 
   0   7   7       49.15       51.33     11.10 o 
   1   7   7      846.90      822.00     39.11 o 
   2   7   7       17.23       21.34      6.51 o 
   3   7   7      419.66      413.31     16.99 o 
   4   7   7      241.30      232.00     12.21 o 
   5   7   7       31.73       31.04      7.95 o 
   6   7   7      206.67      185.44     17.98 o 
   7   7   7       38.47       39.68     14.70 o 
   8   7   7       57.46       48.51     15.82 o 
   9   7   7       36.89       43.68     15.15 o 
  -5   8   7       27.18       22.31     10.12 o 
  -4   8   7        2.26        1.76      4.89 o 
  -3   8   7      145.08      131.81     20.19 o 
  -2   8   7       57.92       37.61     10.31 o 
  -1   8   7      260.14      255.41     25.62 o 
   0   8   7      209.61      199.14     22.05 o 
   1   8   7        2.04        0.70      3.90 o 
   2   8   7      153.32      138.90     16.17 o 
   3   8   7       45.77       54.26     17.36 o 
   4   8   7       82.78       78.19     11.64 o 
   5   8   7      226.16      228.11     28.05 o 
   6   8   7       15.71       26.14     10.57 o 
   7   8   7      140.37      134.09     24.13 o 
   8   8   7        1.80       22.19     11.57 o 
   9   8   7        9.50       14.26      9.31 o 
  -4   9   7       46.23       52.36     13.76 o 
  -3   9   7        0.16        5.24      5.87 o 
  -2   9   7      142.12      124.79     19.95 o 
  -1   9   7       55.12       47.10     13.66 o 
   0   9   7       85.74       92.28     15.84 o 
   1   9   7      276.82      264.17     25.75 o 
   2   9   7        8.81       12.79      6.37 o 
   3   9   7      122.65      138.04     24.81 o 
   4   9   7      148.76      180.71     25.08 o 
   5   9   7       37.61       41.44     14.24 o 
   6   9   7      133.69      135.21     16.74 o 
   7   9   7        2.50       19.58     12.73 o 
   8   9   7       51.47       43.72     14.62 o 
  -3  10   7       42.83       46.20     13.33 o 
  -2  10   7        0.62        8.29      7.20 o 
  -1  10   7       78.23       71.74     15.88 o 
   0  10   7       34.06       28.35     10.92 o 
   1  10   7        1.13       -1.81      3.71 o 
   2  10   7       77.46       75.89     13.40 o 
   3  10   7       18.96       25.00      6.23 o 
   4  10   7      179.62      234.31     30.61 o 
   5  10   7       57.11       73.19     18.21 o 
   6  10   7       28.54       19.71     11.59 o 
   7  10   7       38.29       58.21     11.57 o 
   8  10   7        6.39        0.92      6.96 o 
  -2  11   7       38.08       48.89     13.87 o 
  -1  11   7        3.18        9.61      7.02 o 
   0  11   7       30.11       39.73     12.03 o 
   1  11   7       76.76       62.42     14.58 o 
   2  11   7        0.66        0.38      3.17 o 
   3  11   7       27.61       54.45     16.17 o 
   4  11   7       44.73       66.59     18.21 o 
   5  11   7       48.29       96.92     22.29 o 
   6  11   7       31.06       39.38     14.62 o 
   7  11   7        0.55       12.57     10.97 o 
   0  12   7       12.55       10.53      8.09 o 
   1  12   7        9.02       12.62      8.13 o 
   2  12   7       45.73       38.87     12.70 o 
   3  12   7       10.46       22.24     13.42 o 
   4  12   7       34.97       43.69     17.04 o 
   5  12   7       13.44       24.43     13.77 o 
  -5 -10   8        5.95       11.49      8.20 o 
  -4 -10   8        1.27       -2.67      4.64 o 
  -3 -10   8       43.36       55.63     15.92 o 
  -2 -10   8       34.34       25.00      8.62 o 
  -1 -10   8        5.98       12.26      8.28 o 
   0 -10   8       39.19       35.57     12.82 o 
   1 -10   8        1.26       17.65     10.94 o 
  -6  -9   8       10.67       22.33      9.49 o 
  -5  -9   8        1.52        8.94      6.88 o 
  -4  -9   8       29.99       43.37     13.51 o 
  -3  -9   8        3.28       -6.08      6.53 o 
  -2  -9   8       72.77      101.68     19.67 o 
  -1  -9   8       30.65       44.81     13.69 o 
   0  -9   8        1.87        1.21      6.18 o 
   1  -9   8       98.48       80.31     16.87 o 
   2  -9   8       39.53       40.16     13.48 o 
   3  -9   8       28.35       28.10     11.97 o 
  -7  -8   8        2.83       -1.21      4.12 o 
  -6  -8   8        4.85       12.70      6.78 o 
  -5  -8   8       19.03       23.96      9.44 o 
  -4  -8   8        0.34       -8.22      8.22 o 
  -3  -8   8      101.98      107.88     19.43 o 
  -2  -8   8       36.24       39.11     12.59 o 
  -1  -8   8       14.56       29.97     12.10 o 
   0  -8   8       56.78       44.76     12.82 o 
   1  -8   8        6.88        8.89      7.41 o 
   2  -8   8       50.30       48.70     13.95 o 
   3  -8   8       70.89       90.63     17.71 o 
   4  -8   8       27.31       23.34     11.96 o 
  -7  -7   8        9.75       12.18      6.97 o 
  -6  -7   8       16.31       14.82      8.17 o 
  -5  -7   8       39.01       43.53     12.02 o 
  -4  -7   8       32.70       27.73      8.99 o 
  -3  -7   8        0.91       -1.71      7.15 o 
  -2  -7   8       88.49       88.21     17.35 o 
  -1  -7   8      190.17      173.17     23.50 o 
   0  -7   8       15.61       31.65     12.24 o 
   1  -7   8      282.61      274.23     28.35 o 
   2  -7   8       53.37       64.40     14.94 o 
   3  -7   8       35.42       32.39     11.52 o 
   4  -7   8       80.00       77.35     15.67 o 
   5  -7   8        6.00        8.23      6.06 o 
  -8  -6   8       17.37       22.00     10.57 o 
  -7  -6   8        0.58        5.30      3.99 o 
  -6  -6   8       24.54       23.75      6.59 o 
  -5  -6   8       40.35       42.77      7.97 o 
  -4  -6   8       47.78       46.73      7.86 o 
  -3  -6   8      139.58      131.20     19.44 o 
  -2  -6   8        0.72       -4.79      4.79 o 
  -1  -6   8        4.33       11.09      6.60 o 
   0  -6   8      222.73      238.27     25.49 o 
   1  -6   8        4.75       14.79      7.82 o 
   2  -6   8      225.95      220.59     25.27 o 
   3  -6   8       31.45       34.13     11.59 o 
   4  -6   8       25.36       19.56      9.31 o 
   5  -6   8       58.67       44.06     12.81 o 
   6  -6   8        2.76       12.23      5.68 o 
  -8  -5   8        0.22        7.72      6.78 o 
  -7  -5   8       47.09       45.92     12.59 o 
  -6  -5   8        0.30       -1.50      3.60 o 
  -5  -5   8       45.79       42.49      7.84 o 
  -4  -5   8      111.52      116.74     12.07 o 
  -3  -5   8        3.66        6.44      3.34 o 
  -2  -5   8      567.22      562.85     37.54 o 
  -1  -5   8       73.34       82.51     14.91 o 
   0  -5   8       36.87       45.37     11.32 o 
   1  -5   8      259.78      282.60     27.18 o 
   2  -5   8       98.46       83.02     14.43 o 
   3  -5   8       97.97      102.78     17.17 o 
   4  -5   8       61.84       62.22     14.18 o 
   5  -5   8        2.73        8.45      6.18 o 
   6  -5   8       63.95       85.39     11.46 o 
   7  -5   8        0.89        7.15      5.89 o 
  -8  -4   8       24.70       33.94     11.16 o 
  -7  -4   8        4.98        6.74      5.07 o 
  -6  -4   8      134.59      134.78     19.96 o 
  -5  -4   8        6.89        7.19      6.42 o 
  -4  -4   8       74.62       70.83     12.97 o 
  -3  -4   8      228.39      243.20     16.21 o 
  -2  -4   8        0.52       16.15      8.51 o 
  -1  -4   8      555.62      539.90     34.25 o 
   0  -4   8      115.11      104.61     15.20 o 
   1  -4   8      140.91      138.35     17.72 o 
   2  -4   8      247.69      241.76     23.31 o 
   3  -4   8       97.83       64.72     13.19 o 
   4  -4   8      196.84      189.47     22.08 o 
   5  -4   8       67.20       79.87     14.59 o 
   6  -4   8       14.00       16.38      7.95 o 
   7  -4   8       55.21       64.28     14.81 o 
  -8  -3   8        1.32        0.42      3.58 o 
  -7  -3   8       14.08       29.70     10.87 o 
  -6  -3   8       34.32       39.65     11.45 o 
  -5  -3   8      232.07      257.04     24.84 o 
  -4  -3   8      223.29      231.22     22.27 o 
  -3  -3   8      185.98      201.58     19.34 o 
  -2  -3   8      514.81      526.60     22.63 o 
  -1  -3   8       87.07       88.03     13.63 o 
   0  -3   8      167.77      177.81     18.51 o 
   1  -3   8      227.07      204.63     19.92 o 
   2  -3   8       15.42       23.69      6.58 o 
   3  -3   8      208.77      209.20     20.62 o 
   4  -3   8       62.39       63.10     11.88 o 
   5  -3   8      125.67      130.58      9.76 o 
   6  -3   8       37.31       43.54     14.08 o 
   7  -3   8        9.35       10.68      7.43 o 
   8  -3   8       18.45       21.17      9.54 o 
  -8  -2   8       14.53        7.78      8.39 o 
  -7  -2   8        3.93        5.98      5.52 o 
  -6  -2   8       42.98       46.51      8.25 o 
  -5  -2   8       52.15       55.76      8.44 o 
  -4  -2   8      213.48      197.93     14.78 o 
  -3  -2   8      500.26      529.65     30.97 o 
  -2  -2   8      366.71      381.00     25.88 o 
  -1  -2   8      733.74      522.94    139.98 o 
   0  -2   8      427.57      447.68     27.47 o 
   1  -2   8      327.92      342.68     23.63 o 
   2  -2   8      749.66      782.92     36.08 o 
   3  -2   8        1.73        0.38      3.32 o 
   4  -2   8      378.01      394.99     26.11 o 
   5  -2   8      102.03      125.07      9.45 o 
   6  -2   8       53.76       62.26      9.52 o 
   7  -2   8       84.23       88.00     16.95 o 
   8  -2   8        1.15        4.97      6.64 o 
  -8  -1   8        1.35        6.61      7.39 o 
  -7  -1   8       40.77       37.14     12.73 o 
  -6  -1   8        8.02        8.69      3.28 o 
  -5  -1   8      228.82      231.30     16.77 o 
  -4  -1   8      103.47      103.83     10.54 o 
  -3  -1   8      184.74      183.56     17.83 o 
  -2  -1   8      426.62      417.18     19.23 o 
  -1  -1   8        5.28        3.22      0.63 o 
   0  -1   8      263.96      267.77     11.62 o 
   1  -1   8      514.55      494.54     17.64 o 
   2  -1   8      169.40      186.13     11.74 o 
   3  -1   8      714.78      720.51     24.15 o 
   4  -1   8       57.25       52.15      5.70 o 
   5  -1   8      172.08      181.39     12.25 o 
   6  -1   8       52.55       54.87     10.09 o 
   7  -1   8       22.49       27.40      9.76 o 
   8  -1   8       83.28       96.70     19.26 o 
  -8   0   8        2.08        3.27      5.66 o 
  -7   0   8        4.70        7.65      3.97 o 
  -6   0   8      131.86      137.84     13.67 o 
  -5   0   8        3.69        3.79      3.15 o 
  -4   0   8      354.51      349.86     19.45 o 
  -3   0   8      206.84      214.81     14.47 o 
  -2   0   8      388.43      383.45     18.28 o 
  -1   0   8     1393.35     1413.30     76.67 o 
   0   0   8      496.85      471.98     12.76 o 
   1   0   8      509.11      537.04     17.56 o 
   2   0   8      632.93      615.51     19.81 o 
   3   0   8       33.69       33.06      4.91 o 
   4   0   8      544.62      562.39     17.69 o 
   5   0   8       71.31       71.01      6.50 o 
   6   0   8       71.30       80.66     10.54 o 
   7   0   8      109.91       97.01     17.73 o 
   8   0   8        1.47        1.17      4.16 o 
   9   0   8       37.86       54.95     14.97 o 
  -8   1   8       15.08        1.31      4.13 o 
  -7   1   8       12.57       11.42      4.79 o 
  -6   1   8       34.28       35.66      7.31 o 
  -5   1   8      290.39      298.09     18.83 o 
  -4   1   8       22.77       26.15      6.53 o 
  -3   1   8      226.15      223.31     14.59 o 
  -2   1   8      334.47      332.14     16.79 o 
  -1   1   8       62.04       60.81      7.42 o 
   0   1   8     1830.64     1724.54     42.53 o 
   1   1   8       43.47       41.81      4.02 o 
   2   1   8      637.93      634.70     13.27 o 
   3   1   8      468.07      485.66     15.20 o 
   4   1   8       74.74       67.20      5.82 o 
   5   1   8      319.12      302.80     24.94 o 
   6   1   8      115.74      119.94     11.58 o 
   7   1   8       80.14       97.08     18.10 o 
   8   1   8      141.73      189.47     26.34 o 
   9   1   8        0.27        3.51      6.07 o 
  -8   2   8        3.43        1.05      4.84 o 
  -7   2   8       27.13       22.95      5.80 o 
  -6   2   8       96.35       99.70     11.98 o 
  -5   2   8       15.72       17.47      5.61 o 
  -4   2   8      457.34      428.40     15.41 o 
  -3   2   8      181.07      180.71     10.13 o 
  -2   2   8      530.33      535.13     17.02 o 
  -1   2   8     1508.62     1519.51     28.35 o 
   0   2   8      198.47      191.55      8.52 o 
   1   2   8      625.03      640.57     13.77 o 
   2   2   8      219.28      198.29      6.75 o 
   3   2   8      159.98      168.59      7.21 o 
   4   2   8      752.53      678.00     52.51 o 
   5   2   8        0.88        4.49      3.57 o 
   6   2   8      156.52      166.69     14.01 o 
   7   2   8       24.77       26.74      9.65 o 
   8   2   8        4.81        8.31      8.36 o 
   9   2   8       58.77       80.93     18.53 o 
  -7   3   8        5.83        5.80      3.56 o 
  -6   3   8       34.81       38.24      7.94 o 
  -5   3   8      241.63      236.87     17.60 o 
  -4   3   8       32.47       44.27      7.73 o 
  -3   3   8      475.12      455.55     15.83 o 
  -2   3   8      207.00      210.39     10.71 o 
  -1   3   8      442.05      414.97     14.91 o 
   0   3   8     2043.50     2104.17     40.54 o 
   1   3   8       48.64       50.03      3.73 o 
   2   3   8      567.49      569.34     11.45 o 
   3   3   8      664.17      638.35     15.76 o 
   4   3   8      102.36      118.93      8.84 o 
   5   3   8      900.28      875.73     31.89 o 
   6   3   8       17.07       19.18      5.33 o 
   7   3   8      190.72      211.90     27.13 o 
   8   3   8       31.40       21.45      9.93 o 
   9   3   8        4.81        5.06      6.96 o 
  -7   4   8       21.00       29.02      7.65 o 
  -6   4   8       35.04       30.81      7.53 o 
  -5   4   8       14.01       19.14      7.05 o 
  -4   4   8      303.74      311.19     20.14 o 
  -3   4   8      139.59      149.46      9.39 o 
  -2   4   8      404.98      406.72     15.05 o 
  -1   4   8      602.83      603.85     22.18 o 
   0   4   8      168.13      180.84     12.38 o 
   1   4   8      687.30      706.22     19.28 o 
   2   4   8      249.41      255.66     11.98 o 
   3   4   8      954.77     1000.59     20.47 o 
   4   4   8      411.09      420.53     17.61 o 
   5   4   8       25.71       22.07      4.53 o 
   6   4   8      211.12      213.75     27.40 o 
   7   4   8       19.84       28.68     12.01 o 
   8   4   8       67.65       52.63     14.75 o 
   9   4   8       36.89       44.04     15.20 o 
  -7   5   8        3.10        4.62      3.98 o 
  -6   5   8       51.00       57.03     10.46 o 
  -5   5   8       98.55      113.90     13.44 o 
  -4   5   8        0.07       -1.69      4.59 o 
  -3   5   8      213.09      216.91     16.03 o 
  -2   5   8       82.73       88.93      7.57 o 
  -1   5   8      281.31      278.49     18.75 o 
   0   5   8     1056.93     1074.58     30.77 o 
   1   5   8      323.38      339.52     18.63 o 
   2   5   8      519.54      540.68     18.44 o 
   3   5   8      875.98      872.84     20.14 o 
   4   5   8      675.05      686.98     17.59 o 
   5   5   8      380.50      382.38     22.84 o 
   6   5   8        1.36       -0.44      7.42 o 
   7   5   8       79.12       63.47     15.26 o 
   8   5   8       86.07       75.17     18.60 o 
   9   5   8        8.32       12.91     10.27 o 
  -6   6   8       14.33       22.51      7.41 o 
  -5   6   8       57.04       46.06      9.23 o 
  -4   6   8       91.89      100.63     12.35 o 
  -3   6   8        4.24        8.90      4.87 o 
  -2   6   8       49.34       42.86      7.08 o 
  -1   6   8      332.34      309.34     25.01 o 
   0   6   8        5.28        8.76      3.21 o 
   1   6   8      417.94      425.64     20.59 o 
   2   6   8        1.41        3.42      2.41 o 
   3   6   8      367.39      373.50     14.02 o 
   4   6   8      403.33      424.07     16.55 o 
   5   6   8       49.41       54.20      9.56 o 
   6   6   8      279.06      282.77     21.61 o 
   7   6   8        4.30        9.18      6.52 o 
   8   6   8       65.74       52.13     16.27 o 
   9   6   8       61.81       87.70     20.28 o 
  -6   7   8       28.89       43.55     14.25 o 
  -5   7   8       41.13       44.28     12.63 o 
  -4   7   8       27.04       33.87      8.42 o 
  -3   7   8      101.31      102.73     12.39 o 
  -2   7   8        0.80       -1.05      3.15 o 
  -1   7   8       32.12       31.04      9.51 o 
   0   7   8      732.29      721.19     39.11 o 
   1   7   8       21.31       22.30      7.11 o 
   2   7   8      301.67      301.25     23.53 o 
   3   7   8       23.05       33.91      5.57 o 
   4   7   8      106.74      106.69     12.73 o 
   5   7   8      226.48      229.53     19.41 o 
   6   7   8       11.74       18.47      7.04 o 
   7   7   8      157.69      157.32     27.38 o 
   8   7   8       19.92       17.77     10.21 o 
   9   7   8       13.07       14.83     11.25 o 
  -5   8   8       31.95       32.45     10.67 o 
  -4   8   8       45.78       39.84     11.94 o 
  -3   8   8        1.81        0.10      4.59 o 
  -2   8   8      130.72      114.61     17.93 o 
  -1   8   8        1.71       -0.28      4.33 o 
   0   8   8       44.18       54.78     11.56 o 
   1   8   8      113.25      102.08     15.53 o 
   2   8   8        0.05        5.27      4.42 o 
   3   8   8      308.28      346.88     28.05 o 
   4   8   8       91.24       93.78     12.54 o 
   5   8   8       27.80       39.12      8.54 o 
   6   8   8      205.72      168.19     17.98 o 
   7   8   8        0.34       -1.47      7.95 o 
   8   8   8       71.30       55.94     17.82 o 
   9   8   8       14.49       17.40     10.19 o 
  -4   9   8       18.62       23.51     10.32 o 
  -3   9   8       51.32       72.55     15.59 o 
  -2   9   8        0.99        1.30      4.59 o 
  -1   9   8      135.85      138.00     19.81 o 
   0   9   8       79.51       92.72     15.88 o 
   1   9   8       15.37       29.41      8.81 o 
   2   9   8       20.39       31.28      9.09 o 
   3   9   8       10.06        9.98      9.28 o 
   4   9   8      130.02      147.26     23.92 o 
   5   9   8       75.32       68.03     16.30 o 
   6   9   8        6.28       -3.75      4.82 o 
   7   9   8       68.82       77.81     13.09 o 
   8   9   8        3.97       15.55      8.89 o 
  -3  10   8       16.75       14.45      8.17 o 
  -2  10   8       42.96       48.54     13.46 o 
  -1  10   8        1.83        7.32      7.67 o 
   0  10   8       83.21       70.69     14.76 o 
   1  10   8       59.64       68.67     14.86 o 
   2  10   8        9.04        4.84      5.29 o 
   3  10   8      168.83      187.48     26.33 o 
   4  10   8       17.51       24.28     12.02 o 
   5  10   8       68.76       99.84     21.73 o 
   6  10   8       43.75       52.92     15.72 o 
   7  10   8        1.22        1.71      4.81 o 
  -1  11   8       30.87       45.96     14.07 o 
   0  11   8       20.78       23.09      9.48 o 
   1  11   8       25.48       32.95     10.62 o 
   2  11   8       26.10       36.09     10.24 o 
   3  11   8        4.74       15.66     11.42 o 
   4  11   8      101.03      129.43     25.03 o 
   5  11   8       10.66       27.01     13.35 o 
   6  11   8       20.75       18.18     12.21 o 
   0  12   8       36.77       45.25     13.54 o 
   1  12   8       35.28       32.34     10.19 o 
   2  12   8       21.69       34.30     13.35 o 
   3  12   8       62.01       87.73     21.14 o 
   4  12   8        1.34       34.15     14.32 o 
   5  12   8       15.74       24.71     12.81 o 
  -4 -10   9       12.47       12.08      8.15 o 
  -3 -10   9        2.68       24.20     11.24 o 
  -2 -10   9       16.55       11.95      6.95 o 
  -1 -10   9       16.44       18.11      9.92 o 
   0 -10   9        0.39       -9.64      9.64 o 
  -5  -9   9        9.68       13.32      9.73 o 
  -4  -9   9        1.62        4.17      6.19 o 
  -3  -9   9       36.18       40.51     13.27 o 
  -2  -9   9       23.01       23.40     10.96 o 
  -1  -9   9       16.01       11.27      6.58 o 
   0  -9   9       48.98       42.98     13.22 o 
   1  -9   9       13.64       22.16      9.96 o 
   2  -9   9       22.03       24.99     10.59 o 
  -6  -8   9        7.88       -1.29      4.99 o 
  -5  -8   9       11.83       23.46      9.58 o 
  -4  -8   9       39.72       29.42     10.18 o 
  -3  -8   9       10.74       12.12      7.56 o 
  -2  -8   9       43.59       59.76     15.54 o 
  -1  -8   9       40.40       46.34     13.50 o 
   0  -8   9        9.49       12.19      9.52 o 
   1  -8   9       50.94       40.40     13.09 o 
   2  -8   9        5.47        1.44      5.73 o 
   3  -8   9       53.14       44.04     14.06 o 
  -7  -7   9        0.14        3.94      6.45 o 
  -6  -7   9       28.28       34.63     11.68 o 
  -5  -7   9       30.87       34.45     11.16 o 
  -4  -7   9        7.24       14.60      9.27 o 
  -3  -7   9       62.59       66.60     14.75 o 
  -2  -7   9       25.46       23.77      8.87 o 
  -1  -7   9       41.06       41.67     12.06 o 
   0  -7   9      135.07      149.84     22.76 o 
   1  -7   9        1.91       -9.97      9.97 o 
   2  -7   9       55.97       49.66     12.74 o 
   3  -7   9        2.64        0.47      4.67 o 
   4  -7   9       15.82       20.16      8.81 o 
   5  -7   9       11.29        6.79      6.31 o 
  -7  -6   9       16.99       26.72     10.83 o 
  -6  -6   9        0.29        7.01      6.97 o 
  -5  -6   9       54.10       56.39     14.05 o 
  -4  -6   9       39.63       53.02     13.67 o 
  -3  -6   9       42.10       50.90     13.92 o 
  -2  -6   9      116.72      130.74     20.31 o 
  -1  -6   9      146.02      143.99     20.79 o 
   0  -6   9       65.62       52.98     13.35 o 
   1  -6   9      199.49      198.40     24.58 o 
   2  -6   9        5.88        1.51      5.07 o 
   3  -6   9      117.21      144.35     21.49 o 
   4  -6   9       35.78       49.38     14.32 o 
   5  -6   9        7.68       17.35      9.09 o 
   6  -6   9       29.54       22.68      9.14 o 
  -8  -5   9        5.23       12.19      6.78 o 
  -7  -5   9        3.94        6.07      4.07 o 
  -6  -5   9       51.43       47.56      8.99 o 
  -5  -5   9       31.68       30.46      7.03 o 
  -4  -5   9       16.49       18.57      5.05 o 
  -3  -5   9       95.88      110.29     18.34 o 
  -2  -5   9        0.08       12.27      9.86 o 
  -1  -5   9      196.18      200.36     23.79 o 
   0  -5   9      117.36      116.04     17.92 o 
   1  -5   9       15.10       29.03      9.96 o 
   2  -5   9       84.40       94.86     16.16 o 
   3  -5   9       10.97        9.26      7.47 o 
   4  -5   9       34.90       33.33     10.32 o 
   5  -5   9       50.72       48.09     12.73 o 
   6  -5   9        9.90       14.95     13.15 o 
  -8  -4   9        2.78       -7.38      7.38 o 
  -7  -4   9       29.74       32.34     11.11 o 
  -6  -4   9       18.86       19.80      8.05 o 
  -5  -4   9      103.62      100.61     16.69 o 
  -4  -4   9       74.14       69.64      9.73 o 
  -3  -4   9       66.46       71.16      8.92 o 
  -2  -4   9      575.29      613.39     39.54 o 
  -1  -4   9       76.51       82.91     14.84 o 
   0  -4   9      258.70      248.75     24.29 o 
   1  -4   9      153.78      147.73     18.99 o 
   2  -4   9       19.55       19.76      8.41 o 
   3  -4   9      245.61      246.78     24.85 o 
   4  -4   9       27.57       28.70      9.46 o 
   5  -4   9        9.85       12.39      4.70 o 
   6  -4   9       46.33       46.77      8.28 o 
   7  -4   9        0.03        2.85      5.07 o 
  -8  -3   9        5.81       13.15      7.47 o 
  -7  -3   9        4.16        4.46      4.85 o 
  -6  -3   9      130.88      132.21     20.62 o 
  -5  -3   9       17.11       30.73      9.78 o 
  -4  -3   9      116.07      120.85     16.97 o 
  -3  -3   9       82.21       87.28     10.19 o 
  -2  -3   9       80.57       79.56     13.89 o 
  -1  -3   9      849.34      872.55     43.36 o 
   0  -3   9       15.58        9.65      4.47 o 
   1  -3   9       99.92       88.19     14.55 o 
   2  -3   9      131.76      147.42     18.15 o 
   3  -3   9       38.37       25.46      7.75 o 
   4  -3   9      368.34      367.38     29.18 o 
   5  -3   9       17.80       14.04      3.63 o 
   6  -3   9       41.72       46.81      8.78 o 
   7  -3   9       34.91       44.16     12.41 o 
  -8  -2   9        8.67        8.12      9.79 o 
  -7  -2   9       14.23        1.68      6.91 o 
  -6  -2   9        2.40        9.08      5.87 o 
  -5  -2   9      306.86      306.48     24.38 o 
  -4  -2   9      197.07      203.89     21.67 o 
  -3  -2   9      283.84      282.74     23.78 o 
  -2  -2   9      649.60      706.90     27.17 o 
  -1  -2   9       99.21       94.64     10.35 o 
   0  -2   9      777.29      832.71     39.52 o 
   1  -2   9      154.25      147.46     16.21 o 
   2  -2   9      254.30      255.96     22.14 o 
   3  -2   9      232.75      249.28     15.70 o 
   4  -2   9       21.37       34.28      6.83 o 
   5  -2   9      115.94      137.29     10.36 o 
   6  -2   9       18.66       11.52      5.13 o 
   7  -2   9       20.11       19.20      9.43 o 
   8  -2   9       31.73       37.93     11.74 o 
  -8  -1   9        9.19        5.56      7.91 o 
  -7  -1   9       23.49       21.91     10.70 o 
  -6  -1   9       68.51       79.89     10.93 o 
  -5  -1   9       22.13       23.96      6.10 o 
  -4  -1   9      243.59      254.41     17.39 o 
  -3  -1   9      135.73      146.19     12.45 o 
  -2  -1   9      331.76      332.14     28.14 o 
  -1  -1   9     1207.87     1205.65     47.08 o 
   0  -1   9      383.52      378.97     14.72 o 
   1  -1   9      758.58      799.25     23.36 o 
   2  -1   9      634.92      624.93     22.10 o 
   3  -1   9      898.31      890.79     28.10 o 
   4  -1   9      370.98      375.80     15.64 o 
   5  -1   9       23.10       30.43      5.07 o 
   6  -1   9       63.90       58.71      8.88 o 
   7  -1   9       88.71      126.89     19.97 o 
   8  -1   9        1.03        3.16      4.37 o 
  -8   0   9        4.29        3.26      4.68 o 
  -7   0   9       29.38       33.01      9.25 o 
  -6   0   9       41.74       38.02      7.73 o 
  -5   0   9      172.35      183.32     15.42 o 
  -4   0   9      198.59      199.80     15.40 o 
  -3   0   9       83.29       90.53      9.86 o 
  -2   0   9      926.23      968.70     30.94 o 
  -1   0   9        6.18        6.87      2.90 o 
   0   0   9      761.80      727.85     24.54 o 
   1   0   9      336.85      341.59     14.87 o 
   2   0   9      520.69      558.76     19.77 o 
   3   0   9      709.26      730.85     24.45 o 
   4   0   9      106.29      106.45      8.16 o 
   5   0   9      216.63      224.73     12.37 o 
   6   0   9       10.87       12.57      4.15 o 
   7   0   9       51.02       74.79     15.65 o 
   8   0   9       97.67      149.61     24.02 o 
   9   0   9        0.59       -3.28      5.21 o 
  -8   1   9        0.15        0.45      5.53 o 
  -7   1   9       14.64        7.90      5.57 o 
  -6   1   9       62.49       67.61      9.86 o 
  -5   1   9       20.63       26.23      5.68 o 
  -4   1   9      123.55      125.97     12.11 o 
  -3   1   9       93.86      103.60     10.43 o 
  -2   1   9       28.52       28.57      5.45 o 
  -1   1   9     3010.16     3002.46     76.40 o 
   0   1   9       94.19       89.95      5.74 o 
   1   1   9     1047.85     1007.61     20.89 o 
   2   1   9      192.96      173.24      7.12 o 
   3   1   9      348.63      376.66     13.99 o 
   4   1   9      829.34      821.23     21.67 o 
   5   1   9       62.67       55.94      7.91 o 
   6   1   9      241.95      274.97     18.13 o 
   7   1   9       84.10       95.73     18.37 o 
   8   1   9       20.92       29.95     11.22 o 
   9   1   9       41.29       55.28     16.25 o 
  -7   2   9        0.46       -0.98      4.56 o 
  -6   2   9       26.98       26.37      7.06 o 
  -5   2   9      135.01      132.39     14.92 o 
  -4   2   9       24.85       18.67      3.78 o 
  -3   2   9       71.39       78.60      7.20 o 
  -2   2   9      138.39      153.51      9.72 o 
  -1   2   9       12.74       13.38      3.57 o 
   0   2   9      894.13      848.27     33.41 o 
   1   2   9      116.34      116.68      6.26 o 
   2   2   9      753.46      763.92     16.28 o 
   3   2   9      288.59      262.43     10.67 o 
   4   2   9       41.74       39.18      4.60 o 
   5   2   9      567.66      548.99     24.92 o 
   6   2   9       18.93       27.38      6.35 o 
   7   2   9      163.60      164.92     14.89 o 
   8   2   9       82.55       77.02     16.51 o 
   9   2   9        0.17        6.20      4.64 o 
  -7   3   9       56.40       56.79     10.03 o 
  -6   3   9        3.08        5.35      2.98 o 
  -5   3   9       24.06       22.06      5.61 o 
  -4   3   9      208.35      214.53     16.64 o 
  -3   3   9       69.17       78.72      7.07 o 
  -2   3   9      318.19      312.81     13.83 o 
  -1   3   9      742.89      768.17     26.17 o 
   0   3   9        4.50        7.87      2.70 o 
   1   3   9      207.79      214.94      8.41 o 
   2   3   9      252.91      239.62      7.50 o 
   3   3   9      249.92      244.25     15.36 o 
   4   3   9      761.68      756.46     29.70 o 
   5   3   9       11.36        8.70      4.41 o 
   6   3   9      323.57      315.45     20.70 o 
   7   3   9       30.92       20.81      8.84 o 
   8   3   9       31.25       22.64     10.76 o 
   9   3   9       42.24       53.60     15.05 o 
  -7   4   9        2.96        2.08      8.47 o 
  -6   4   9       79.98       84.61     13.77 o 
  -5   4   9       41.87       42.97     14.42 o 
  -4   4   9        6.39       13.09      7.31 o 
  -3   4   9      106.28      117.99      8.83 o 
  -2   4   9       34.90       43.50      5.46 o 
  -1   4   9      242.57      249.93     14.98 o 
   0   4   9      354.13      386.90     18.69 o 
   1   4   9        1.15        3.56      1.26 o 
   2   4   9      597.42      631.70     19.84 o 
   3   4   9      120.55      121.48      7.61 o 
   4   4   9      152.10      149.84     10.84 o 
   5   4   9      441.84      442.41     19.20 o 
   6   4   9        3.88        4.74      4.28 o 
   7   4   9      136.79      150.18     23.99 o 
   8   4   9       61.34       73.04     18.31 o 
   9   4   9        1.62        1.99      4.63 o 
  -7   5   9       24.97       38.20     12.69 o 
  -6   5   9       14.98       18.15      6.25 o 
  -5   5   9       69.41       77.16     11.56 o 
  -4   5   9      208.28      225.05     18.32 o 
  -3   5   9        0.11        8.98      5.85 o 
  -2   5   9      178.74      182.55     11.26 o 
  -1   5   9      181.52      181.30     13.66 o 
   0   5   9       18.64       22.99      5.56 o 
   1   5   9      221.61      231.15     15.26 o 
   2   5   9       54.92       53.96      6.17 o 
   3   5   9      590.23      634.28     18.09 o 
   4   5   9      134.06      139.18      8.44 o 
   5   5   9       40.11       39.86      6.48 o 
   6   5   9      123.35       98.50     19.26 o 
   7   5   9       30.32       36.32     12.42 o 
   8   5   9       42.22       41.83     12.43 o 
   9   5   9       39.37       52.66     16.20 o 
  -6   6   9       33.79       35.49     13.50 o 
  -5   6   9       25.67       42.15      9.22 o 
  -4   6   9       31.52       37.03      8.44 o 
  -3   6   9      154.62      167.34     15.11 o 
  -2   6   9       15.40       16.67      5.47 o 
  -1   6   9      391.63      375.36     20.72 o 
   0   6   9      247.28      236.27     15.95 o 
   1   6   9      102.61      111.65     11.39 o 
   2   6   9      487.59      492.02     19.27 o 
   3   6   9       18.04       18.13      3.45 o 
   4   6   9      224.74      230.68     11.41 o 
   5   6   9      231.39      244.50     19.58 o 
   6   6   9        0.69       -2.43      8.13 o 
   7   6   9      100.78       97.64     20.41 o 
   8   6   9       51.87       50.46     16.60 o 
   9   6   9       25.86        8.93      8.30 o 
  -5   7   9       38.65       44.79      9.85 o 
  -4   7   9       81.81       76.64     11.25 o 
  -3   7   9        0.36        3.80      4.62 o 
  -2   7   9       66.09       61.38     12.35 o 
  -1   7   9      128.05      112.11     16.46 o 
   0   7   9      196.71      188.70     20.61 o 
   1   7   9      232.26      240.14     22.57 o 
   2   7   9       88.84      103.40     15.33 o 
   3   7   9      231.06      231.37     13.63 o 
   4   7   9       31.46       31.43      4.94 o 
   5   7   9       60.76       60.66     13.65 o 
   6   7   9      167.50      181.67     18.31 o 
   7   7   9        3.63        1.53      5.85 o 
   8   7   9       46.37       40.07     15.46 o 
   9   7   9       24.31       21.98     10.10 o 
  -4   8   9       24.48       22.01      9.17 o 
  -3   8   9      140.01      126.18     20.25 o 
  -2   8   9        0.60        5.24      4.21 o 
  -1   8   9      185.02      143.81     19.73 o 
   0   8   9      102.68       88.39     15.00 o 
   1   8   9       88.60       71.85     13.45 o 
   2   8   9      334.09      342.92     27.66 o 
   3   8   9        2.89        7.31      5.40 o 
   4   8   9       85.52       92.88     19.14 o 
   5   8   9      194.31      187.60     18.81 o 
   6   8   9       18.75       31.20      9.29 o 
   7   8   9      116.98      128.56     16.75 o 
   8   8   9        0.78       18.22     10.67 o 
  -3   9   9        0.36       -4.67      4.95 o 
  -2   9   9      101.69       96.67     18.15 o 
  -1   9   9        0.96       -1.97      3.51 o 
   0   9   9      170.49      154.98     21.10 o 
   1   9   9       41.13       40.60     10.51 o 
   2   9   9       32.84       18.31      5.74 o 
   3   9   9      184.84      202.31     23.44 o 
   4   9   9        5.69       39.51     13.96 o 
   5   9   9       75.45       94.75     13.95 o 
   6   9   9      113.87      128.94     17.39 o 
   7   9   9        0.06       -0.93      4.90 o 
   8   9   9       46.61       56.49     17.66 o 
  -2  10   9        4.69        5.26      5.46 o 
  -1  10   9      107.68      122.91     20.67 o 
   0  10   9        7.34        4.09      5.76 o 
   1  10   9       49.93       61.79     13.31 o 
   2  10   9      107.56      103.74     16.57 o 
   3  10   9        0.03       17.43     10.50 o 
   4  10   9      131.47      157.56     25.81 o 
   5  10   9       20.09       22.62     12.39 o 
   6  10   9       31.43       36.81     13.72 o 
   7  10   9       18.27       13.91      6.88 o 
  -1  11   9        0.37       -6.62      6.62 o 
   0  11   9       87.73       84.62     16.80 o 
   1  11   9       20.96       18.91      8.97 o 
   2  11   9       38.24       38.82     10.08 o 
   3  11   9       71.31       80.03     19.52 o 
   4  11   9        2.58       11.67     10.80 o 
   5  11   9       90.84       92.04     23.85 o 
   6  11   9       22.34       20.75     13.09 o 
   1  12   9       37.63       40.55     12.81 o 
   2  12   9       48.46       50.49     16.41 o 
   3  12   9       27.99       40.10     14.75 o 
   4  12   9       20.02       15.11     11.73 o 
  -4  -9  10       11.89       11.78      6.45 o 
  -3  -9  10        1.14       12.62      8.59 o 
  -2  -9  10       40.26       55.42     17.23 o 
  -1  -9  10        4.07       17.33     10.80 o 
   0  -9  10        0.56       -8.52      8.52 o 
   1  -9  10        6.13        3.80      6.53 o 
  -6  -8  10       27.41       33.34     11.30 o 
  -5  -8  10       12.97       15.57      8.09 o 
  -4  -8  10       21.56       12.19      7.90 o 
  -3  -8  10       57.76       60.16     15.73 o 
  -2  -8  10        7.21       11.20      7.64 o 
  -1  -8  10       65.13       87.37     18.90 o 
   0  -8  10       13.79       -5.06      7.97 o 
   1  -8  10        0.56       -6.03      6.03 o 
   2  -8  10       21.12       23.78     10.74 o 
   3  -8  10       15.66       41.00     13.97 o 
  -6  -7  10        9.25       17.87      9.28 o 
  -5  -7  10       31.37       37.42     12.59 o 
  -4  -7  10       21.36       14.13      7.87 o 
  -3  -7  10       13.90       13.31      7.31 o 
  -2  -7  10       80.52       98.38     19.15 o 
  -1  -7  10       19.05       28.61      9.94 o 
   0  -7  10       47.54       59.80     15.63 o 
   1  -7  10       19.89       22.69     10.61 o 
   2  -7  10       41.32       42.74     13.82 o 
   3  -7  10       25.55       17.93      8.50 o 
   4  -7  10       13.51       13.11      8.98 o 
  -7  -6  10        4.64        4.62      6.70 o 
  -6  -6  10       39.21       46.74     13.66 o 
  -5  -6  10       50.63       43.34     14.10 o 
  -4  -6  10       51.68       75.63     17.07 o 
  -3  -6  10      170.89      162.11     23.71 o 
  -2  -6  10        1.30       -2.78      6.82 o 
  -1  -6  10      114.41      128.60     19.98 o 
   0  -6  10      107.96      120.89     19.76 o 
   1  -6  10       53.38       64.19     14.83 o 
   2  -6  10       76.10       83.87     17.14 o 
   3  -6  10        4.31        5.82      4.22 o 
   4  -6  10       17.39       28.18     12.43 o 
   5  -6  10       12.26       21.77      9.91 o 
  -7  -5  10       16.65       18.27      6.35 o 
  -6  -5  10        0.14       -0.96      6.04 o 
  -5  -5  10       32.79       41.56      8.06 o 
  -4  -5  10       60.24       67.04     10.03 o 
  -3  -5  10       17.73       25.52     10.26 o 
  -2  -5  10      485.30      486.35     37.55 o 
  -1  -5  10        0.63       -7.73      7.73 o 
   0  -5  10      207.04      200.27     24.49 o 
   1  -5  10       68.94       69.89     15.38 o 
   2  -5  10      103.53      112.01     18.23 o 
   3  -5  10      155.13      161.80     22.13 o 
   4  -5  10       13.19       26.64     10.45 o 
   5  -5  10       40.31       47.42      8.79 o 
   6  -5  10       33.85       39.76     10.11 o 
  -8  -4  10        2.62        5.17      5.23 o 
  -7  -4  10        2.52       17.05      9.21 o 
  -6  -4  10       61.46       84.00     17.29 o 
  -5  -4  10       32.66       19.39      8.70 o 
  -4  -4  10       20.82       26.88      6.86 o 
  -3  -4  10      258.69      250.09     27.00 o 
  -2  -4  10       28.12       39.64     10.43 o 
  -1  -4  10      450.31      431.68     33.42 o 
   0  -4  10       74.51       63.57     12.95 o 
   1  -4  10      163.41      156.15     20.38 o 
   2  -4  10       82.21       89.74     15.79 o 
   3  -4  10        5.95        6.25      5.44 o 
   4  -4  10      132.14      134.83     19.09 o 
   5  -4  10       27.63       21.84      6.52 o 
   6  -4  10       35.30       55.41     12.65 o 
   7  -4  10       47.95       57.26     13.34 o 
  -8  -3  10        7.98        1.00      7.50 o 
  -7  -3  10        2.06        9.41      7.78 o 
  -6  -3  10        1.23        4.98      6.11 o 
  -5  -3  10      100.40      108.68     17.97 o 
  -4  -3  10       71.48       81.86     14.86 o 
  -3  -3  10       80.16       97.32     10.99 o 
  -2  -3  10      528.20      544.61     38.00 o 
  -1  -3  10        0.95       15.76      8.06 o 
   0  -3  10      285.22      285.91     25.57 o 
   1  -3  10      239.26      247.69     23.84 o 
   2  -3  10       92.26      107.91     16.45 o 
   3  -3  10      473.81      445.64     32.87 o 
   4  -3  10       11.75       19.49      5.88 o 
   5  -3  10      166.80      185.75     12.43 o 
   6  -3  10       38.89       52.93     16.18 o 
   7  -3  10        9.42        3.56      5.89 o 
  -8  -2  10        2.20       12.43      9.29 o 
  -7  -2  10       14.13        4.90      6.20 o 
  -6  -2  10       27.46       36.27     11.17 o 
  -5  -2  10       14.48       10.94      6.75 o 
  -4  -2  10       55.88       73.94     13.69 o 
  -3  -2  10      185.55      183.08     20.75 o 
  -2  -2  10       11.49        5.78      4.39 o 
  -1  -2  10      287.69      300.96     26.25 o 
   0  -2  10        9.27       13.49      3.73 o 
   1  -2  10      156.34      166.20     14.11 o 
   2  -2  10      130.13      134.68     11.55 o 
   3  -2  10        6.98       12.76      7.42 o 
   4  -2  10      494.74      516.60     24.58 o 
   5  -2  10       16.01       22.22      4.71 o 
   6  -2  10       99.88      108.86     12.55 o 
   7  -2  10       42.25       54.94     14.33 o 
   8  -2  10        0.55       -7.76      7.76 o 
  -8  -1  10       18.90       22.06     10.81 o 
  -7  -1  10        6.82        7.09      7.47 o 
  -6  -1  10       30.08       32.18      7.46 o 
  -5  -1  10      203.46      227.27     17.88 o 
  -4  -1  10       18.02       20.01      5.72 o 
  -3  -1  10      132.74      145.22     13.11 o 
  -2  -1  10      295.06      287.70     26.90 o 
  -1  -1  10        4.71       -3.97      5.60 o 
   0  -1  10      477.28      472.91     18.64 o 
   1  -1  10      306.52      288.24     14.77 o 
   2  -1  10      302.44      317.31     16.55 o 
   3  -1  10      228.61      214.85     14.43 o 
   4  -1  10        2.56        2.61      3.34 o 
   5  -1  10      218.64      225.39     13.18 o 
   6  -1  10       73.16       84.69     10.87 o 
   7  -1  10       33.41       40.93     11.97 o 
   8  -1  10       39.74       32.09     11.09 o 
  -7   0  10       20.99       12.44      5.63 o 
  -6   0  10       21.88       21.29      6.48 o 
  -5   0  10        3.26        8.81      5.42 o 
  -4   0  10      197.69      208.53     16.33 o 
  -3   0  10       60.37       72.99      9.01 o 
  -2   0  10      237.75      244.75     16.49 o 
  -1   0  10       69.30       76.91     12.72 o 
   0   0  10        0.15        1.07      1.45 o 
   1   0  10      516.47      537.34     19.35 o 
   2   0  10      177.95      174.55     11.81 o 
   3   0  10      310.24      336.69     17.32 o 
   4   0  10      329.00      333.22     14.99 o 
   5   0  10        6.05        8.54      3.25 o 
   6   0  10      104.23      109.92      9.28 o 
   7   0  10       88.49      111.30     19.89 o 
   8   0  10       15.50       19.08     12.18 o 
  -7   1  10       16.16       14.48      6.43 o 
  -6   1  10       65.70       70.76     10.82 o 
  -5   1  10      142.18      161.65     15.55 o 
  -4   1  10       16.47       16.26      4.68 o 
  -3   1  10      105.28      112.34     15.21 o 
  -2   1  10      517.18      548.70     24.50 o 
  -1   1  10      251.35      283.71     25.09 o 
   0   1  10      459.12      420.37     27.62 o 
   1   1  10        3.20        5.92      1.83 o 
   2   1  10      158.45      161.95      7.06 o 
   3   1  10      174.50      184.18     10.30 o 
   4   1  10       66.62       74.72      6.85 o 
   5   1  10      304.55      310.68     27.48 o 
   6   1  10       52.00       54.83      8.05 o 
   7   1  10       59.83       62.09     15.33 o 
   8   1  10       64.62       57.99     15.85 o 
   9   1  10        4.51       -3.36      5.39 o 
  -7   2  10        7.55        5.45      4.56 o 
  -6   2  10       27.93       23.10      6.52 o 
  -5   2  10       76.17       79.65     17.42 o 
  -4   2  10      245.50      258.89     13.79 o 
  -3   2  10       11.50        8.55      3.74 o 
  -2   2  10      174.49      172.28     10.79 o 
  -1   2  10      318.56      327.80     18.26 o 
   0   2  10      266.65      267.22     16.00 o 
   1   2  10     1025.61      993.95     19.12 o 
   2   2  10        2.83        3.55      1.26 o 
   3   2  10      142.98      143.25      7.22 o 
   4   2  10      611.89      570.77     34.28 o 
   5   2  10       14.77        7.12      6.70 o 
   6   2  10      273.36      292.92     19.91 o 
   7   2  10       19.31       22.41      6.76 o 
   8   2  10       23.70       34.84     12.53 o 
   9   2  10       27.61       40.96     14.76 o 
  -7   3  10        0.28        4.23      8.29 o 
  -6   3  10        8.04       11.28      5.32 o 
  -5   3  10      139.74      143.65     14.63 o 
  -4   3  10        2.31        6.69      4.17 o 
  -3   3  10      310.21      309.32     14.65 o 
  -2   3  10       22.70       28.67      4.72 o 
  -1   3  10      231.67      205.59     14.53 o 
   0   3  10      199.99      220.57     14.93 o 
   1   3  10        3.65        7.54      1.89 o 
   2   3  10      279.45      288.99      8.81 o 
   3   3  10       71.56       70.68      4.23 o 
   4   3  10      141.97      150.14     10.30 o 
   5   3  10      680.49      702.34     30.42 o 
   6   3  10        3.56        3.23      7.43 o 
   7   3  10      146.75      154.43     15.48 o 
   8   3  10        7.29        6.01      7.62 o 
   9   3  10        1.29       18.37     10.02 o 
  -7   4  10       27.80       37.91      8.23 o 
  -6   4  10        0.44        3.69      4.06 o 
  -5   4  10       56.11       54.65      9.73 o 
  -4   4  10      242.42      263.42     19.47 o 
  -3   4  10       30.77       33.78      5.11 o 
  -2   4  10      498.77      479.29     18.27 o 
  -1   4  10       14.79       24.08      5.18 o 
   0   4  10      248.50      250.64     16.23 o 
   1   4  10      683.98      700.83     25.32 o 
   2   4  10       50.01       48.58      5.92 o 
   3   4  10      360.90      368.49     13.46 o 
   4   4  10      268.80      279.07     14.91 o 
   5   4  10       47.57       51.47      7.06 o 
   6   4  10      264.01      269.13     20.30 o 
   7   4  10       32.54       22.25     10.24 o 
   8   4  10       70.29       70.72     17.46 o 
   9   4  10       24.85       25.52     12.36 o 
  -6   5  10       34.03       31.05      8.03 o 
  -5   5  10       37.82       50.47     18.01 o 
  -4   5  10       28.80       33.74      7.39 o 
  -3   5  10      150.29      147.21     14.16 o 
  -2   5  10        3.51       13.48      4.70 o 
  -1   5  10      372.57      348.29     19.11 o 
   0   5  10       48.48       51.36      9.14 o 
   1   5  10       46.65       50.45      7.92 o 
   2   5  10      377.36      393.01     16.99 o 
   3   5  10       56.39       62.34      5.92 o 
   4   5  10      561.42      556.60     17.25 o 
   5   5  10      230.76      234.94     14.85 o 
   6   5  10        0.53       -2.04      3.51 o 
   7   5  10       51.70       41.99     13.51 o 
   8   5  10       31.35       41.08     13.72 o 
   9   5  10       14.62       24.12     12.61 o 
  -6   6  10        8.88       20.20      9.44 o 
  -5   6  10       76.13       80.82     12.23 o 
  -4   6  10      184.07      196.38     18.11 o 
  -3   6  10        0.23        0.73      6.55 o 
  -2   6  10      200.23      204.48     23.02 o 
  -1   6  10       19.15       28.59      6.48 o 
   0   6  10      340.07      321.60     19.61 o 
   1   6  10      441.21      449.96     26.33 o 
   2   6  10        9.61       11.98      3.58 o 
   3   6  10      155.65      157.17      9.79 o 
   4   6  10      113.14      127.95      8.82 o 
   5   6  10      105.28      104.92     10.93 o 
   6   6  10      180.07      182.06     21.73 o 
   7   6  10       12.48       11.07      7.63 o 
   8   6  10       48.59       56.20     17.09 o 
   9   6  10       23.09        8.41      7.70 o 
  -5   7  10       20.40       17.83     15.70 o 
  -4   7  10       35.01       44.78      9.09 o 
  -3   7  10      135.96      137.53     20.40 o 
  -2   7  10        0.83        3.90      3.99 o 
  -1   7  10      228.67      201.22     22.52 o 
   0   7  10      103.15      122.57     18.15 o 
   1   7  10      265.96      267.25     25.35 o 
   2   7  10      345.08      355.82     21.19 o 
   3   7  10       15.80       10.91      3.56 o 
   4   7  10      230.29      234.12     19.20 o 
   5   7  10      119.14      113.68     14.66 o 
   6   7  10        0.76        7.71      6.12 o 
   7   7  10       78.07       89.78     21.61 o 
   8   7  10        3.58        6.64      6.74 o 
  -4   8  10       78.27       81.94     18.47 o 
  -3   8  10        0.71       -1.56      4.62 o 
  -2   8  10      125.65      108.16     17.73 o 
  -1   8  10        0.24       -1.53      3.33 o 
   0   8  10      170.59      161.57     20.18 o 
   1   8  10      196.39      216.45     23.97 o 
   2   8  10       32.01       34.46      9.90 o 
   3   8  10      134.69      156.35     13.98 o 
   4   8  10       22.95       18.51      7.16 o 
   5   8  10      142.39      139.91     16.72 o 
   6   8  10      108.99      107.35     14.98 o 
   7   8  10        1.10        5.75      8.59 o 
   8   8  10       20.32       20.06     12.86 o 
  -3   9  10       68.17       50.36     13.71 o 
  -2   9  10        0.27        0.51      4.53 o 
  -1   9  10      138.84      116.66     18.37 o 
   0   9  10       14.39       11.66      6.70 o 
   1   9  10      132.69      117.74     18.13 o 
   2   9  10      136.41      140.37     19.44 o 
   3   9  10        0.55        9.72      8.57 o 
   4   9  10      166.44      180.07     25.67 o 
   5   9  10       74.58       79.48     13.71 o 
   6   9  10       24.87       30.16     11.56 o 
   7   9  10       53.99       52.44     11.94 o 
  -2  10  10       28.77       41.84     13.88 o 
  -1  10  10        3.80       -5.62      5.74 o 
   0  10  10       54.09       48.97     12.33 o 
   1  10  10       54.07       41.27     10.46 o 
   2  10  10       18.40       35.11     10.77 o 
   3  10  10      130.34      174.95     25.21 o 
   4  10  10        0.05       -6.84      8.46 o 
   5  10  10      107.17      114.03     23.31 o 
   6  10  10       24.19       29.61     13.42 o 
   7  10  10        0.71        4.16      5.13 o 
  -1  11  10       27.07       20.37      9.69 o 
   0  11  10        0.59       -5.70      6.42 o 
   1  11  10       37.92       29.46      9.37 o 
   2  11  10       44.26       46.16     11.66 o 
   3  11  10        0.54       18.76     11.62 o 
   4  11  10      139.98      206.74     30.75 o 
   5  11  10        3.29       25.86     12.92 o 
   6  11  10       25.44       21.28     14.07 o 
   1  12  10       10.70       15.86      7.50 o 
  -3  -9  11       33.42       30.45     12.42 o 
  -2  -9  11        0.24       -6.21      6.21 o 
  -1  -9  11       15.35       28.06     13.50 o 
   0  -9  11       13.09        7.61      7.13 o 
  -5  -8  11        8.42       27.50     11.87 o 
  -4  -8  11       46.35       40.85     13.31 o 
  -3  -8  11        0.76        2.83      4.98 o 
  -2  -8  11       32.20       35.95     12.68 o 
  -1  -8  11        2.17        9.84      6.73 o 
   0  -8  11        4.55       -8.25      8.25 o 
   1  -8  11       19.76       -2.35      6.30 o 
   2  -8  11        1.22       10.03      9.79 o 
  -6  -7  11       22.38       30.56     10.68 o 
  -5  -7  11        2.60       13.13      7.24 o 
  -4  -7  11       14.15       36.44     12.23 o 
  -3  -7  11       52.10       50.92     13.89 o 
  -2  -7  11        1.20       -2.37      5.66 o 
  -1  -7  11       77.13       97.68     19.85 o 
   0  -7  11       34.38       53.78     15.46 o 
   1  -7  11       17.93       11.25      8.94 o 
   2  -7  11       43.62       27.72      9.96 o 
   3  -7  11        3.97        0.96      6.46 o 
   4  -7  11       55.24       58.17     15.63 o 
  -6  -6  11        3.54        8.79      8.34 o 
  -5  -6  11       39.34       42.87     14.30 o 
  -4  -6  11       29.92       29.40     10.92 o 
  -3  -6  11        2.50       21.79     10.94 o 
  -2  -6  11        3.67       -7.33      8.35 o 
  -1  -6  11       23.70       11.34      8.27 o 
   0  -6  11       72.03       77.25     16.42 o 
   1  -6  11       58.65       79.78     17.19 o 
   2  -6  11       24.16       27.25     10.03 o 
   3  -6  11       51.52       51.83     13.24 o 
   4  -6  11        6.09        8.81      7.91 o 
   5  -6  11       21.77       28.13      7.20 o 
  -7  -5  11       12.40       14.69      6.14 o 
  -6  -5  11       24.01       23.19      6.79 o 
  -5  -5  11        9.95        6.61      5.70 o 
  -4  -5  11       47.23       41.59     13.73 o 
  -3  -5  11      154.89      148.30     22.30 o 
  -2  -5  11       22.82       21.65      9.81 o 
  -1  -5  11       69.40       79.62     15.84 o 
   0  -5  11       69.29       78.23     15.95 o 
   1  -5  11       33.25       51.57     13.68 o 
   2  -5  11      107.59      104.70     17.88 o 
   3  -5  11       10.52        9.32      7.63 o 
   4  -5  11       74.72       80.11     10.91 o 
   5  -5  11       32.54       44.79      9.01 o 
   6  -5  11        8.81        4.58      6.98 o 
  -7  -4  11       17.11       15.36      8.37 o 
  -6  -4  11       13.31       25.04     10.13 o 
  -5  -4  11       28.65       33.35      7.51 o 
  -4  -4  11       29.97       25.97      7.91 o 
  -3  -4  11        2.79        3.96      5.32 o 
  -2  -4  11       91.97      103.39     17.94 o 
  -1  -4  11       41.27       49.42     12.81 o 
   0  -4  11      233.41      233.94     25.02 o 
   1  -4  11       26.91       13.57      5.75 o 
   2  -4  11       21.75        8.47      5.35 o 
   3  -4  11      182.19      179.33     23.19 o 
   4  -4  11        1.88        4.37      3.53 o 
   5  -4  11       66.40       68.44     10.62 o 
   6  -4  11       23.55       29.39     10.59 o 
  -7  -3  11        1.83        2.00      5.87 o 
  -6  -3  11       88.74       87.92     17.66 o 
  -5  -3  11        0.21        0.37      5.38 o 
  -4  -3  11      106.31      120.37     13.64 o 
  -3  -3  11       89.16       97.14     17.55 o 
  -2  -3  11        3.40       13.01      6.91 o 
  -1  -3  11      182.32      191.60     22.30 o 
   0  -3  11       22.16       22.15      4.71 o 
   1  -3  11       90.93       91.31      9.49 o 
   2  -3  11      102.31      108.73     11.27 o 
   3  -3  11       29.39       41.88      7.52 o 
   4  -3  11      335.35      345.93     21.35 o 
   5  -3  11        8.09       11.36      3.91 o 
   6  -3  11       42.19       40.37      7.62 o 
   7  -3  11        9.29       12.62      8.93 o 
  -7  -2  11        0.42        8.29      8.30 o 
  -6  -2  11        5.79        9.01      8.41 o 
  -5  -2  11      108.62      123.18     19.15 o 
  -4  -2  11       23.15       27.70      8.84 o 
  -3  -2  11      154.88      148.67     19.53 o 
  -2  -2  11        6.97       10.00      5.87 o 
  -1  -2  11       74.90       77.99     14.49 o 
   0  -2  11      446.87      437.56     26.91 o 
   1  -2  11       97.89       91.03      8.88 o 
   2  -2  11       98.16      110.11     10.60 o 
   3  -2  11      301.12      307.30     18.72 o 
   4  -2  11       23.39       21.55      5.77 o 
   5  -2  11      262.47      293.70     15.88 o 
   6  -2  11       14.26       19.66     12.88 o 
   7  -2  11       26.14       33.17     11.86 o 
  -7  -1  11       23.66       21.28     10.85 o 
  -6  -1  11       29.12       30.11      7.75 o 
  -5  -1  11        3.57       11.49      5.21 o 
  -4  -1  11      111.52      104.93     12.05 o 
  -3  -1  11       51.05       58.66     10.80 o 
  -2  -1  11       47.11       46.11      7.63 o 
  -1  -1  11       37.58       36.05      8.79 o 
   0  -1  11       11.13       14.64      4.15 o 
   1  -1  11      266.18      289.19     15.41 o 
   2  -1  11      146.94      151.11     11.86 o 
   3  -1  11      277.86      288.43     17.66 o 
   4  -1  11      349.85      364.73     18.52 o 
   5  -1  11        9.82       13.20      3.69 o 
   6  -1  11       75.26       81.76     10.98 o 
   7  -1  11       26.66       34.53     11.30 o 
   8  -1  11        6.36        9.34      7.24 o 
  -7   0  11        7.52        6.46      7.46 o 
  -6   0  11       81.48       79.01     11.86 o 
  -5   0  11      142.64      142.58     15.09 o 
  -4   0  11        4.19       -1.27      2.37 o 
  -3   0  11      204.26      209.83     16.33 o 
  -2   0  11        2.59       -4.92      4.92 o 
  -1   0  11      170.91      166.60     13.44 o 
   0   0  11      558.90      465.07     84.99 o 
   1   0  11       98.41       94.55      8.24 o 
   2   0  11      232.17      233.11     14.34 o 
   3   0  11      250.44      250.77     13.03 o 
   4   0  11      127.19      131.73      9.94 o 
   5   0  11      299.53      312.45     15.81 o 
   6   0  11       38.88       30.61      5.08 o 
   7   0  11       56.97       56.49     15.29 o 
   8   0  11       31.08       46.42     15.08 o 
  -7   1  11       18.34       15.72      6.47 o 
  -6   1  11       34.02       35.91     11.97 o 
  -5   1  11       49.40       42.61     15.80 o 
  -4   1  11      160.95      155.54     14.88 o 
  -3   1  11        2.53        7.75      4.44 o 
  -2   1  11      163.39      155.05     13.67 o 
  -1   1  11       36.43       44.44     10.45 o 
   0   1  11      209.61      175.67     21.95 o 
   1   1  11      397.38      378.83     10.69 o 
   2   1  11       15.19       19.20      2.60 o 
   3   1  11      335.78      331.01     14.40 o 
   4   1  11      269.41      284.97     13.97 o 
   5   1  11       17.12       14.85      3.39 o 
   6   1  11      128.12      144.74     14.44 o 
   7   1  11       38.65       45.92     13.70 o 
   8   1  11       36.84       54.17     15.76 o 
  -7   2  11        9.97       10.74      6.38 o 
  -6   2  11       79.12       86.49     12.56 o 
  -5   2  11      161.35      154.98     15.49 o 
  -4   2  11        9.29        4.78      2.92 o 
  -3   2  11      283.94      275.80     14.86 o 
  -2   2  11       18.80       22.86      4.97 o 
  -1   2  11      376.95      393.44     21.11 o 
   0   2  11      656.97      636.57     20.10 o 
   1   2  11       14.92       16.50      2.59 o 
   2   2  11      242.15      238.99      8.48 o 
   3   2  11       99.22       92.97      6.09 o 
   4   2  11      243.92      219.62     13.64 o 
   5   2  11      299.29      312.23     20.38 o 
   6   2  11       21.18       15.99      6.04 o 
   7   2  11       53.77       51.09     13.57 o 
   8   2  11       48.31       51.86     14.68 o 
  -7   3  11        9.85       10.32      8.42 o 
  -6   3  11       28.90       21.70      5.60 o 
  -5   3  11       45.52       32.26      7.53 o 
  -4   3  11      237.47      221.13     17.84 o 
  -3   3  11        2.14        2.18      2.45 o 
  -2   3  11      309.21      297.12     18.34 o 
  -1   3  11       47.96       65.95     11.52 o 
   0   3  11      551.93      546.30     29.47 o 
   1   3  11      506.72      464.83     14.65 o 
   2   3  11        0.72        4.69      1.63 o 
   3   3  11      379.79      368.84     15.42 o 
   4   3  11      367.06      344.13     15.84 o 
   5   3  11       46.86       46.75      7.92 o 
   6   3  11      159.37      157.26     15.66 o 
   7   3  11        3.20        0.88      8.00 o 
   8   3  11       10.18        8.33      6.39 o 
   9   3  11       20.73       24.48     11.16 o 
  -6   4  11       16.98       15.19      5.58 o 
  -5   4  11      101.59       98.70     13.08 o 
  -4   4  11        0.63        6.15      6.37 o 
  -3   4  11      294.85      279.81     14.78 o 
  -2   4  11        4.07       12.54      3.90 o 
  -1   4  11      210.98      212.30     15.71 o 
   0   4  11      468.46      461.75     23.02 o 
   1   4  11       54.65       57.61      5.71 o 
   2   4  11      526.12      516.72     19.33 o 
   3   4  11        6.17        8.30      2.51 o 
   4   4  11      293.17      266.42     14.73 o 
   5   4  11      296.03      320.53     25.43 o 
   6   4  11        0.30        0.28      3.77 o 
   7   4  11       86.08       97.83     15.96 o 
   8   4  11        3.99        4.66      6.51 o 
   9   4  11        2.73        9.46      7.56 o 
  -6   5  11        2.62        3.50     12.41 o 
  -5   5  11       23.24       19.16      6.71 o 
  -4   5  11       91.67       92.96     12.58 o 
  -3   5  11        0.27        0.77      3.52 o 
  -2   5  11      236.54      234.27     17.35 o 
  -1   5  11       18.40       15.84      5.29 o 
   0   5  11      192.37      194.35     15.25 o 
   1   5  11      624.67      610.59     27.17 o 
   2   5  11       18.52       24.02      4.43 o 
   3   5  11     1012.47      983.03     28.54 o 
   4   5  11       26.34       28.55      4.36 o 
   5   5  11       97.04       97.76      9.81 o 
   6   5  11       62.75       47.72      9.77 o 
   7   5  11        1.48        0.62      5.64 o 
   8   5  11       54.32       42.76     15.17 o 
  -5   6  11        8.83       15.85      6.31 o 
  -4   6  11        5.21        5.19      8.39 o 
  -3   6  11       39.50       42.79     11.94 o 
  -2   6  11       10.24       13.81      4.83 o 
  -1   6  11      142.78      127.92     12.67 o 
   0   6  11      120.00      107.42     11.89 o 
   1   6  11       99.49      112.45     12.46 o 
   2   6  11      298.08      290.49     19.40 o 
   3   6  11       31.49       39.11      5.41 o 
   4   6  11      442.52      434.71     16.53 o 
   5   6  11      112.85      118.53     11.50 o 
   6   6  11       11.97       13.71      6.18 o 
   7   6  11       31.63       24.93     12.46 o 
   8   6  11        9.87       27.84     11.37 o 
  -4   7  11       12.20        8.79      7.14 o 
  -3   7  11       16.69       24.92      9.87 o 
  -2   7  11       23.46       32.74     10.81 o 
  -1   7  11       61.89       48.43     12.58 o 
   0   7  11      198.99      199.82     16.52 o 
   1   7  11      277.60      271.03     19.43 o 
   2   7  11       55.35       56.96      9.20 o 
   3   7  11      233.88      241.29     13.09 o 
   4   7  11       25.48       26.84      7.11 o 
   5   7  11       54.63       45.90      9.48 o 
   6   7  11      119.90      108.26     14.53 o 
   7   7  11        7.34       11.76     10.08 o 
   8   7  11       47.58       53.86     17.51 o 
  -4   8  11       14.29       39.13     12.81 o 
  -3   8  11       16.27       22.30     11.38 o 
  -2   8  11       27.32       25.82      9.88 o 
  -1   8  11       23.69       36.05     11.07 o 
   0   8  11       26.37       24.15      9.98 o 
   1   8  11      103.76      115.79     17.59 o 
   2   8  11      224.43      233.19     24.70 o 
   3   8  11        8.38       11.24      4.60 o 
   4   8  11      134.38      122.70     15.02 o 
   5   8  11       55.52       41.81      9.30 o 
   6   8  11       21.00       20.33     10.53 o 
   7   8  11       39.68       26.51     10.79 o 
   8   8  11        2.66       17.15     10.12 o 
  -3   9  11       11.05       31.26     11.98 o 
  -2   9  11       43.93       64.78     15.34 o 
  -1   9  11        2.82       26.28     11.78 o 
   0   9  11       80.92       83.87     16.64 o 
   1   9  11       15.96       13.62      7.29 o 
   2   9  11       14.52       21.94      8.17 o 
   3   9  11      167.86      168.17     15.24 o 
   4   9  11        2.81        3.90      7.87 o 
   5   9  11       66.39       76.98     13.19 o 
   6   9  11       50.67       54.04     11.17 o 
   7   9  11       19.69       12.79      6.90 o 
  -1  10  11       38.95       51.40     13.89 o 
   0  10  11        0.06        4.05      5.63 o 
   1  10  11       84.17      102.68     18.06 o 
   2  10  11       67.61       67.95     14.16 o 
   3  10  11        6.85       29.12     11.95 o 
   4  10  11       97.08       87.26     19.09 o 
   5  10  11        3.28       17.53     11.49 o 
   6  10  11       30.83       28.31     11.21 o 
   7  10  11        9.06       23.90     12.21 o 
   0  11  11       33.68       60.50     15.50 o 
   1  11  11        2.39       12.05      8.53 o 
   2  11  11       25.01       35.36     10.83 o 
   3  11  11       93.60      115.73     22.86 o 
   4  11  11        2.17        1.77      7.67 o 
   5  11  11       47.94       69.95     19.41 o 
  -3  -8  12        2.86        1.04      5.15 o 
  -2  -8  12        0.56       15.28      9.25 o 
  -1  -8  12       28.07       51.46     15.25 o 
   0  -8  12        9.09      -10.27     10.27 o 
   1  -8  12        4.95        5.02      7.19 o 
  -5  -7  12       13.05        9.10      8.93 o 
  -4  -7  12       26.37       33.17     12.10 o 
  -3  -7  12        0.26        2.81      6.32 o 
  -2  -7  12       20.46       23.80      9.40 o 
  -1  -7  12        6.89       10.13      7.71 o 
   0  -7  12       27.86       39.04     13.61 o 
   1  -7  12       31.75       16.29     10.57 o 
   2  -7  12       12.42       23.98     10.84 o 
   3  -7  12       57.03       71.71     18.15 o 
  -5  -6  12        0.07       14.10      8.51 o 
  -4  -6  12       12.13       16.31     10.53 o 
  -3  -6  12        1.12        6.15      7.26 o 
  -2  -6  12        0.24        1.51      5.97 o 
  -1  -6  12       92.30       96.60     18.60 o 
   0  -6  12       30.14       37.49     12.11 o 
   1  -6  12       51.11       77.87     18.01 o 
   2  -6  12       52.32       66.11     16.33 o 
   3  -6  12       12.81       23.63     11.08 o 
   4  -6  12       54.05       62.80     10.79 o 
  -6  -5  12        0.53        3.84      4.80 o 
  -5  -5  12       24.86       31.31     12.86 o 
  -4  -5  12       11.67       22.90     11.12 o 
  -3  -5  12        3.72       15.46      8.21 o 
  -2  -5  12        6.05       21.95      8.97 o 
  -1  -5  12        1.31        7.09      4.55 o 
   0  -5  12       74.92       70.97     14.87 o 
   1  -5  12       44.86       59.58     15.77 o 
   2  -5  12       66.79       52.09     13.81 o 
   3  -5  12       66.34       68.66     10.14 o 
   4  -5  12        7.90       10.75      4.55 o 
   5  -5  12       35.78       47.38      8.61 o 
  -7  -4  12       27.54       25.78     11.30 o 
  -6  -4  12       13.71       17.43      6.45 o 
  -5  -4  12        3.01        2.94      6.13 o 
  -4  -4  12       47.01       41.21     13.30 o 
  -3  -4  12       15.71       43.76     13.92 o 
  -2  -4  12       53.15       52.66     13.49 o 
  -1  -4  12      145.44      150.68     21.50 o 
   0  -4  12        1.30       14.96      7.00 o 
   1  -4  12       81.19       78.45      9.36 o 
   2  -4  12       70.62       63.48      8.92 o 
   3  -4  12       48.97       47.43      8.50 o 
   4  -4  12       78.45       73.86     10.74 o 
   5  -4  12       25.45       26.62      6.94 o 
   6  -4  12       20.41       18.28      5.57 o 
  -7  -3  12       24.37       15.51     11.47 o 
  -6  -3  12       17.30       19.32      8.13 o 
  -5  -3  12       38.99       40.14     13.49 o 
  -4  -3  12        0.13       -4.38      4.38 o 
  -3  -3  12       27.96       41.09     10.65 o 
  -2  -3  12       28.57       33.99     10.71 o 
  -1  -3  12      116.31      131.75     19.60 o 
   0  -3  12      129.80      139.29     19.54 o 
   1  -3  12        7.72       11.62      4.22 o 
   2  -3  12       94.17       98.25     10.90 o 
   3  -3  12      173.67      179.82     15.06 o 
   4  -3  12        3.90        9.70      4.47 o 
   5  -3  12       57.41       65.08      7.80 o 
   6  -3  12        9.96        9.79      5.35 o 
  -7  -2  12       14.65        4.90     10.46 o 
  -6  -2  12       77.08       63.14     17.42 o 
  -5  -2  12        6.06        9.50      5.10 o 
  -4  -2  12      205.34      203.13     24.55 o 
  -3  -2  12        8.00       24.73     11.18 o 
  -2  -2  12       90.74       84.94     14.79 o 
  -1  -2  12      295.89      311.53     28.44 o 
   0  -2  12       49.76       55.51     13.45 o 
   1  -2  12      215.32      213.52     13.89 o 
   2  -2  12       31.34       39.92      8.12 o 
   3  -2  12       64.29       76.21      9.81 o 
   4  -2  12      256.79      268.53     27.83 o 
   5  -2  12        0.61        3.95      2.65 o 
   6  -2  12       55.47       55.96      9.58 o 
   7  -2  12        9.21       12.13      8.19 o 
  -7  -1  12        7.12        8.74     10.57 o 
  -6  -1  12        2.90        7.87      4.96 o 
  -5  -1  12       80.78       76.02     12.87 o 
  -4  -1  12        0.57        6.36      3.82 o 
  -3  -1  12      207.17      193.62     16.48 o 
  -2  -1  12       14.58       26.37      8.56 o 
  -1  -1  12      126.47      123.52     17.84 o 
   0  -1  12      516.22      529.13     34.28 o 
   1  -1  12        1.66       -1.59      5.31 o 
   2  -1  12      636.27      629.03     24.91 o 
   3  -1  12       33.05       32.02      6.02 o 
   4  -1  12       14.00       14.88      3.25 o 
   5  -1  12       89.69      101.84      9.61 o 
   6  -1  12        9.04       -0.35      3.67 o 
   7  -1  12       23.90       31.32     12.39 o 
  -7   0  12       26.63       31.97     13.50 o 
  -6   0  12       33.38       30.31      8.03 o 
  -5   0  12        0.50        2.40      3.10 o 
  -4   0  12      154.04      148.77     14.96 o 
  -3   0  12       57.66       49.21      8.81 o 
  -2   0  12      170.50      163.54     21.15 o 
  -1   0  12      179.34      175.05     14.20 o 
   0   0  12       32.20       27.26      7.73 o 
   1   0  12      586.50      575.78     25.48 o 
   2   0  12       96.48      109.50     10.15 o 
   3   0  12      495.75      499.59     19.05 o 
   4   0  12      120.08      130.60     10.15 o 
   5   0  12        0.87        1.60      2.21 o 
   6   0  12       57.63       74.64     11.19 o 
   7   0  12       41.11       78.35     17.73 o 
   8   0  12       15.25       21.54     10.23 o 
  -7   1  12        8.93        0.74      5.08 o 
  -6   1  12       19.68       18.99      6.91 o 
  -5   1  12       16.23       14.10      5.16 o 
  -4   1  12        4.03       10.45      4.78 o 
  -3   1  12      113.14      117.46     12.85 o 
  -2   1  12      228.90      226.55     25.04 o 
  -1   1  12      366.59      351.62     20.07 o 
   0   1  12      480.51      481.09     22.68 o 
   1   1  12       31.54       29.83      4.66 o 
   2   1  12      526.06      481.76     20.17 o 
   3   1  12      106.10      108.24      8.54 o 
   4   1  12       72.80       73.39      7.38 o 
   5   1  12      163.00      179.15     15.79 o 
   6   1  12        0.08        1.66      3.77 o 
   7   1  12       63.05       64.48     17.02 o 
   8   1  12       13.55       26.94     12.46 o 
  -7   2  12        5.76        7.84      6.37 o 
  -6   2  12       19.74       25.24      7.77 o 
  -5   2  12        4.28        9.64     10.19 o 
  -4   2  12       39.14       44.96      8.74 o 
  -3   2  12        2.93        2.49      2.08 o 
  -2   2  12       27.41       41.74      7.58 o 
  -1   2  12      263.61      271.90     18.41 o 
   0   2  12      215.32      224.01     12.46 o 
   1   2  12      677.01      630.71     18.81 o 
   2   2  12        0.06        1.77      2.12 o 
   3   2  12      220.41      200.14     11.15 o 
   4   2  12      163.03      158.59     14.51 o 
   5   2  12        4.82        6.54      7.11 o 
   6   2  12      122.95      126.54     15.73 o 
   7   2  12       17.23       17.60      5.24 o 
   8   2  12       21.47       24.06     11.33 o 
  -6   3  12        7.06        2.52      3.66 o 
  -5   3  12       10.17        1.54      7.35 o 
  -4   3  12       19.35       18.85      5.63 o 
  -3   3  12      173.74      172.44     12.32 o 
  -2   3  12       30.79       28.96      6.13 o 
  -1   3  12      179.02      194.83     15.83 o 
   0   3  12      161.54      162.71     10.45 o 
   1   3  12       42.89       45.53      4.49 o 
   2   3  12      556.99      510.41     15.60 o 
   3   3  12       69.09       64.12      7.36 o 
   4   3  12      121.31      113.15     12.37 o 
   5   3  12      178.48      165.74     15.91 o 
   6   3  12       22.52       22.88      6.15 o 
   7   3  12       67.96       82.28     12.24 o 
   8   3  12        7.95       -4.44      7.12 o 
  -6   4  12        0.07       -2.18      3.73 o 
  -5   4  12        4.46        2.23      4.21 o 
  -4   4  12        9.11        6.12      3.71 o 
  -3   4  12        5.85        9.12      4.55 o 
  -2   4  12      130.32      119.10     12.47 o 
  -1   4  12       17.43       14.49      4.43 o 
   0   4  12      317.54      315.69     20.06 o 
   1   4  12      312.95      294.64     14.28 o 
   2   4  12        5.67        7.71      2.75 o 
   3   4  12      204.78      188.60     10.21 o 
   4   4  12       84.75       80.76      8.50 o 
   5   4  12       63.14       49.83      9.34 o 
   6   4  12       81.77       85.75     12.10 o 
   7   4  12        0.55       -1.50      4.14 o 
   8   4  12       11.21       26.09     12.33 o 
  -5   5  12        1.24        2.25      7.05 o 
  -4   5  12       40.67       37.57      8.15 o 
  -3   5  12       77.31       98.04     17.90 o 
  -2   5  12        4.49       14.33      4.70 o 
  -1   5  12      113.91       93.22     10.87 o 
   0   5  12       51.68       61.83      9.31 o 
   1   5  12      123.43      125.63     13.00 o 
   2   5  12      673.18      633.98     28.11 o 
   3   5  12        1.68        6.86      1.98 o 
   4   5  12      159.58      148.81     11.98 o 
   5   5  12       37.85       40.88      6.58 o 
   6   5  12       24.64       33.06      8.24 o 
   7   5  12       68.30       87.99     20.60 o 
   8   5  12        3.52      -10.51     10.51 o 
  -5   6  12       10.44        9.08      6.29 o 
  -4   6  12        1.56       -0.58      4.61 o 
  -3   6  12       35.27       44.13     11.93 o 
  -2   6  12      130.86      127.62     13.05 o 
  -1   6  12        0.08        5.95      4.45 o 
   0   6  12      241.63      229.24     17.72 o 
   1   6  12      183.29      182.43     16.14 o 
   2   6  12       24.69       22.11      6.41 o 
   3   6  12      307.95      299.74     14.20 o 
   4   6  12        1.34        9.13      5.24 o 
   5   6  12      120.61      114.01     11.45 o 
   6   6  12       24.87       35.97     12.35 o 
   7   6  12        1.97       17.01      9.56 o 
   8   6  12       43.14       51.88     16.16 o 
  -4   7  12       26.31       39.24     12.64 o 
  -3   7  12       16.10       33.33     11.32 o 
  -2   7  12        4.26       14.59      7.80 o 
  -1   7  12      135.80      126.40     19.85 o 
   0   7  12        5.95        8.69      3.99 o 
   1   7  12      274.09      276.89     20.57 o 
   2   7  12      236.71      222.89     18.42 o 
   3   7  12        1.59        2.09      2.57 o 
   4   7  12      105.58      109.27     11.62 o 
   5   7  12       31.75       37.25      9.22 o 
   6   7  12       46.64       32.10     10.59 o 
   7   7  12       57.60       55.56     17.67 o 
   8   7  12        0.50       30.31     15.17 o 
  -3   8  12       53.04       54.81     14.32 o 
  -2   8  12       42.83       60.05     13.69 o 
  -1   8  12        0.83        4.39      6.45 o 
   0   8  12      153.41      149.97     21.03 o 
   1   8  12       86.19       72.16     15.79 o 
   2   8  12      104.69      104.50     17.31 o 
   3   8  12       79.43       76.18     12.93 o 
   4   8  12        5.86       -0.16      6.87 o 
   5   8  12      112.45       99.79     14.60 o 
   6   8  12       39.97       33.15     15.69 o 
   7   8  12       34.40       34.51     14.38 o 
  -2   9  12       20.63       26.01     11.75 o 
  -1   9  12       50.38       53.89     14.69 o 
   0   9  12        6.59       12.74      8.07 o 
   1   9  12      100.26       96.09     17.19 o 
   2   9  12      123.05      125.02     19.29 o 
   3   9  12        6.22        4.70      7.69 o 
   4   9  12       42.24       44.26     15.09 o 
   5   9  12       21.98       35.65     13.53 o 
   6   9  12       51.45       53.46     11.61 o 
   7   9  12       40.02       39.65     10.43 o 
  -1  10  12       11.60       25.14      9.50 o 
   0  10  12       57.06       53.83     14.32 o 
   1  10  12        4.45       13.49      6.70 o 
   2  10  12       34.27       38.60     11.02 o 
   3  10  12       66.54       62.78     16.93 o 
   4  10  12        2.01        2.20      7.15 o 
   5  10  12       60.62       45.66     13.73 o 
   6  10  12        5.15       11.60      8.88 o 
   1  11  12       53.52       51.16     13.59 o 
   3  11  12        3.54       16.11     10.75 o 
   4  11  12       40.48       58.45     17.42 o 
  -4  -7  13        9.59       14.01      8.07 o 
  -3  -7  13        2.56        7.64      5.48 o 
  -2  -7  13        4.29        7.43      7.69 o 
  -1  -7  13       29.52       18.29      9.38 o 
   0  -7  13        0.23       -0.83      5.43 o 
   1  -7  13       33.30       50.70     15.02 o 
   2  -7  13       14.39       13.51      9.86 o 
  -5  -6  13       32.58       45.33     14.06 o 
  -4  -6  13        3.56        3.68      7.64 o 
  -3  -6  13       23.57       23.50     10.39 o 
  -2  -6  13       26.54       29.21     12.18 o 
  -1  -6  13        1.26        4.00      5.58 o 
   0  -6  13       83.37       81.21     17.47 o 
   1  -6  13       13.68        7.38      7.90 o 
   2  -6  13       40.47       57.04     15.63 o 
   3  -6  13       20.61       23.94     11.29 o 
   4  -6  13        0.40        8.77      5.55 o 
  -5  -5  13        0.03       -7.06      7.72 o 
  -4  -5  13       31.42       64.33     16.51 o 
  -3  -5  13       26.03       36.66     13.44 o 
  -2  -5  13       51.89       49.87     13.88 o 
  -1  -5  13       51.97       58.55     15.44 o 
   0  -5  13        1.63        1.40      4.56 o 
   1  -5  13      125.42      143.23     22.60 o 
   2  -5  13       36.52       33.10     10.98 o 
   3  -5  13        2.94        6.44      3.24 o 
   4  -5  13       29.31       31.62      7.31 o 
   5  -5  13        3.51       -1.91      3.68 o 
  -6  -4  13        0.20       -5.00      5.00 o 
  -5  -4  13       21.31       23.90     10.48 o 
  -4  -4  13       11.25        9.93      7.88 o 
  -3  -4  13       24.38       24.24      9.51 o 
  -2  -4  13      111.76      121.12     20.80 o 
  -1  -4  13       44.14       49.15     13.19 o 
   0  -4  13      168.28      176.51     24.08 o 
   1  -4  13        3.73        2.11      4.50 o 
   2  -4  13       55.42       53.27     13.06 o 
   3  -4  13       59.55       56.66      9.07 o 
   4  -4  13        0.84        4.25      3.77 o 
   5  -4  13       62.54       63.85     12.33 o 
  -6  -3  13        6.83       10.22      4.56 o 
  -5  -3  13        4.59       -0.47      4.77 o 
  -4  -3  13       64.03       83.59     19.01 o 
  -3  -3  13       34.36       19.55      9.54 o 
  -2  -3  13       73.00       78.81     17.17 o 
  -1  -3  13       78.81       85.36     16.33 o 
   0  -3  13       16.53        5.05      5.79 o 
   1  -3  13      233.04      232.47     26.18 o 
   2  -3  13       69.73       75.38      9.54 o 
   3  -3  13       13.41       14.84      4.85 o 
   4  -3  13       60.35       48.64      8.61 o 
   5  -3  13        0.00        2.69      2.86 o 
   6  -3  13       31.59       34.48      7.97 o 
  -6  -2  13        0.94       -0.97      4.46 o 
  -5  -2  13       15.84       30.18     11.55 o 
  -4  -2  13        1.28        3.45      3.69 o 
  -3  -2  13       73.03       76.66     16.36 o 
  -2  -2  13       55.57       57.13     12.76 o 
  -1  -2  13      124.28      137.94     19.29 o 
   0  -2  13      119.96      103.99     16.36 o 
   1  -2  13        2.47        9.94      6.87 o 
   2  -2  13       54.79       59.52      8.06 o 
   3  -2  13      172.33      166.76     14.37 o 
   4  -2  13       10.92       14.70      3.97 o 
   5  -2  13       89.81      100.66      9.98 o 
   6  -2  13        9.81        9.58      6.26 o 
   7  -2  13        3.04       -3.39      5.82 o 
  -6  -1  13        8.61        5.56      7.75 o 
  -5  -1  13       17.48        9.33      8.69 o 
  -4  -1  13       92.52      102.53     18.10 o 
  -3  -1  13       16.02       22.28      7.02 o 
  -2  -1  13       84.08       83.37     15.18 o 
  -1  -1  13       79.43       91.47     15.68 o 
   0  -1  13      102.38      109.39     16.20 o 
   1  -1  13      424.79      413.61     30.93 o 
   2  -1  13        9.98       11.44      4.40 o 
   3  -1  13       14.78       18.53      4.61 o 
   4  -1  13       74.78       72.76      7.86 o 
   5  -1  13        9.83       11.49      3.63 o 
   6  -1  13       72.45       92.26     18.44 o 
   7  -1  13        5.85       23.47     10.63 o 
  -6   0  13        0.84       -0.58      6.12 o 
  -5   0  13       11.80        5.82      6.17 o 
  -4   0  13       15.83       12.54      5.38 o 
  -3   0  13      158.35      155.11     21.60 o 
  -2   0  13        1.29        6.23      6.88 o 
  -1   0  13       96.75      103.32     15.68 o 
   0   0  13      222.07      234.43     22.74 o 
   1   0  13        4.52       -1.70      3.70 o 
   2   0  13      345.73      339.58     18.14 o 
   3   0  13       11.74       16.06      3.99 o 
   4   0  13       29.18       33.64      5.59 o 
   5   0  13       37.95       33.63      5.61 o 
   6   0  13        9.10       13.71      7.20 o 
   7   0  13       17.87       17.37      9.06 o 
  -6   1  13        1.84       -3.68      3.68 o 
  -5   1  13        7.96        9.01      4.50 o 
  -4   1  13       69.37       75.29      8.82 o 
  -3   1  13       32.95       29.35     10.67 o 
  -2   1  13      277.80      250.71     28.06 o 
  -1   1  13        7.92        8.77      3.52 o 
   0   1  13      245.85      252.73     16.93 o 
   1   1  13      415.88      423.99     27.86 o 
   2   1  13       15.08        9.79      3.04 o 
   3   1  13      165.07      165.73     10.98 o 
   4   1  13       25.30       25.56      6.27 o 
   5   1  13       50.21       61.80     11.90 o 
   6   1  13       96.15      116.54     13.65 o 
   7   1  13       10.63       13.34      7.04 o 
   8   1  13       34.68       43.22     14.59 o 
  -6   2  13        7.09        9.14      8.62 o 
  -5   2  13        1.00        1.89      3.58 o 
  -4   2  13       43.83       44.20     10.47 o 
  -3   2  13       85.80       85.78     11.17 o 
  -2   2  13       53.77       45.89      8.31 o 
  -1   2  13      333.21      322.03     16.15 o 
   0   2  13      185.31      199.49     12.29 o 
   1   2  13      189.95      192.78     11.53 o 
   2   2  13      187.85      170.71     10.21 o 
   3   2  13       43.23       42.25      7.22 o 
   4   2  13      149.75      146.31     14.49 o 
   5   2  13       53.18       52.01      9.01 o 
   6   2  13       20.47        5.09      3.96 o 
   7   2  13       32.74       36.13      8.68 o 
   8   2  13        0.58        8.61      8.84 o 
  -6   3  13        5.20       -0.55      4.06 o 
  -5   3  13       14.30        8.89      5.30 o 
  -4   3  13       36.96       41.33      8.47 o 
  -3   3  13       13.45       10.76      4.70 o 
  -2   3  13       90.20       94.84     11.73 o 
  -1   3  13        7.62        9.47      4.35 o 
   0   3  13      258.84      254.95     13.71 o 
   1   3  13      448.02      422.47     16.47 o 
   2   3  13        1.23        5.15      2.19 o 
   3   3  13      133.32      135.61     13.20 o 
   4   3  13      112.07      102.26     12.16 o 
   5   3  13      172.61      165.76     15.97 o 
   6   3  13      153.38      168.96     16.93 o 
   7   3  13        6.47       -1.14      3.61 o 
   8   3  13       14.38        6.73      8.47 o 
  -5   4  13        0.33       -5.12      5.12 o 
  -4   4  13       47.17       63.20     10.36 o 
  -3   4  13      164.58      165.06     23.12 o 
  -2   4  13       17.14        9.07      3.73 o 
  -1   4  13      143.13      152.12     14.46 o 
   0   4  13       45.68       52.97      8.64 o 
   1   4  13       99.93      111.46     12.38 o 
   2   4  13      276.70      270.33     12.19 o 
   3   4  13       11.47        7.60      2.46 o 
   4   4  13      178.88      164.68     11.87 o 
   5   4  13       73.40       67.17     11.06 o 
   6   4  13       68.95       67.13     11.26 o 
   7   4  13       92.61       88.34     12.83 o 
   8   4  13        9.17       13.44      9.49 o 
  -5   5  13       17.54       11.52      5.27 o 
  -4   5  13        1.87       11.69      3.76 o 
  -3   5  13       31.47       32.68     10.28 o 
  -2   5  13      138.14      141.53     14.01 o 
  -1   5  13       23.87       27.35      6.96 o 
   0   5  13      150.64      156.15     14.97 o 
   1   5  13      223.61      249.49     18.95 o 
   2   5  13        1.29        5.47      2.77 o 
   3   5  13      250.59      246.08     12.45 o 
   4   5  13        7.41       10.10      3.75 o 
   5   5  13      104.95      102.23     10.43 o 
   6   5  13       62.67       61.40     11.22 o 
   7   5  13        0.34       -4.30      5.78 o 
   8   5  13       33.78       43.04     15.22 o 
  -4   6  13       76.28       78.49     16.80 o 
  -3   6  13       50.19       56.38     13.51 o 
  -2   6  13       23.99       29.07      9.99 o 
  -1   6  13      137.11      130.19     14.00 o 
   0   6  13        2.28       -1.65     10.08 o 
   1   6  13      128.41      118.67     31.72 o 
   2   6  13      130.48      132.16     14.42 o 
   3   6  13        2.34        7.28      2.79 o 
   4   6  13      214.09      209.15     15.05 o 
   5   6  13       12.95       14.89      4.74 o 
   6   6  13       54.85       49.78     10.26 o 
   7   6  13       71.06       55.28     15.71 o 
   8   6  13        0.69       -0.67      8.28 o 
  -3   7  13       66.85       70.12     15.75 o 
  -2   7  13       82.29       82.19     16.67 o 
  -1   7  13       10.95       12.92      4.87 o 
   0   7  13      192.95      180.79     17.08 o 
   1   7  13       56.30       47.49      9.07 o 
   2   7  13       50.55       47.04     14.42 o 
   3   7  13       57.35       65.04      8.20 o 
   4   7  13        0.76       -0.03      2.95 o 
   5   7  13       47.87       43.91      7.62 o 
   6   7  13       40.47       43.78      9.53 o 
   7   7  13       10.23       12.86     10.17 o 
  -3   8  13       26.40       37.30     12.87 o 
  -2   8  13       35.10       44.66     13.07 o 
  -1   8  13       77.73       67.48     15.54 o 
   0   8  13        0.82        9.19      6.51 o 
   1   8  13      145.16      146.04     21.25 o 
   2   8  13       45.15       53.14     12.61 o 
   3   8  13        8.26       15.91      4.94 o 
   4   8  13      104.83      122.51     20.71 o 
   5   8  13        3.87        4.07      6.26 o 
   6   8  13       44.30       44.38      9.76 o 
   7   8  13       38.61       33.64     14.62 o 
  -1   9  13       17.85       30.50     11.48 o 
   0   9  13       79.63       69.87     16.15 o 
   1   9  13        7.72       -5.11      5.80 o 
   2   9  13       34.05       36.91     10.89 o 
   3   9  13       29.34       44.05     13.89 o 
   4   9  13        0.19       10.68      8.86 o 
   5   9  13       62.04       46.56     14.85 o 
   6   9  13        8.64        4.68      9.46 o 
   7   9  13       48.50       55.77     16.18 o 
   0  10  13        0.59        3.53      6.86 o 
   1  10  13       54.97       65.32     15.17 o 
   2  10  13       18.75        8.08      6.07 o 
   3  10  13       17.38       24.17     10.48 o 
   4  10  13       47.52       44.36     14.62 o 
   5  10  13        0.04       -9.09      9.09 o 
  -2  -7  14       11.48       36.14     13.57 o 
  -1  -7  14        8.31       27.73     13.20 o 
   0  -7  14       25.25       22.25     12.00 o 
  -3  -6  14        0.72       -4.02      8.57 o 
  -2  -6  14        2.58       -5.22      7.67 o 
  -1  -6  14       36.89       38.88     13.19 o 
   0  -6  14        0.01       13.81     10.78 o 
   1  -6  14       38.98       41.44     13.58 o 
   2  -6  14       15.71       15.43      9.78 o 
  -4  -5  14        1.86       18.18      9.83 o 
  -3  -5  14       60.11       65.18     16.97 o 
  -2  -5  14        1.08       -9.04      9.04 o 
  -1  -5  14        7.98       16.17      9.39 o 
   0  -5  14       80.74      108.76     21.08 o 
   1  -5  14       12.39       18.32     10.19 o 
   2  -5  14       21.73       23.87     11.33 o 
   3  -5  14        5.45        7.07      7.93 o 
   4  -5  14        2.04        8.96      7.29 o 
  -5  -4  14        0.65        7.27      8.55 o 
  -4  -4  14       23.73       33.44     12.04 o 
  -3  -4  14       19.27       25.66     12.56 o 
  -2  -4  14       83.27       95.85     18.74 o 
  -1  -4  14       36.09       35.83     11.42 o 
   0  -4  14       15.87       20.65      8.28 o 
   1  -4  14       55.03       53.93     13.44 o 
   2  -4  14       37.22       32.19     10.41 o 
   3  -4  14       12.79        9.42      6.45 o 
   4  -4  14       12.71       14.23      5.77 o 
   5  -4  14        1.04        0.11      3.61 o 
  -6  -3  14        5.94        0.35      6.42 o 
  -5  -3  14       15.21       25.76     13.68 o 
  -4  -3  14        0.02        2.38      6.24 o 
  -3  -3  14       39.70       36.10     12.69 o 
  -2  -3  14       31.89       43.39     13.26 o 
  -1  -3  14       73.93       75.66     16.40 o 
   0  -3  14      154.01      190.15     23.97 o 
   1  -3  14        0.04        5.29      7.15 o 
   2  -3  14       51.17       47.10     11.65 o 
   3  -3  14       38.88       31.72     10.79 o 
   4  -3  14       48.57       46.27      8.52 o 
   5  -3  14       48.71       56.66     10.17 o 
   6  -3  14        0.07       -5.56      5.56 o 
  -6  -2  14        2.38        0.58      5.65 o 
  -5  -2  14        7.97        1.76      7.18 o 
  -4  -2  14       56.99       55.64     15.07 o 
  -3  -2  14        0.96        3.39      5.67 o 
  -2  -2  14       60.79       68.72     15.90 o 
  -1  -2  14       63.25       65.71     14.12 o 
   0  -2  14       26.04       28.80      8.97 o 
   1  -2  14      137.60      149.61     19.73 o 
   2  -2  14       43.01       51.21     13.24 o 
   3  -2  14       61.84       55.70      8.61 o 
   4  -2  14       38.22       45.99      6.46 o 
   5  -2  14       28.48       24.84      5.32 o 
   6  -2  14       20.86       10.09      5.59 o 
  -6  -1  14        1.81        4.58      7.03 o 
  -5  -1  14        5.00        9.67      7.09 o 
  -3  -1  14       77.71       82.69     17.54 o 
  -2  -1  14        0.70       -0.94      4.00 o 
  -1  -1  14       57.84       61.30     13.17 o 
   0  -1  14      199.55      206.28     23.17 o 
   1  -1  14        0.31       -5.04      5.04 o 
   2  -1  14      193.39      189.04     22.39 o 
   3  -1  14       50.93       48.94      8.15 o 
   4  -1  14       86.98       82.15      8.76 o 
   5  -1  14       87.46       96.21      9.62 o 
   6  -1  14        0.86        8.74      6.57 o 
   7  -1  14       19.24       27.44     11.36 o 
  -6   0  14        0.41       -0.80      3.64 o 
  -5   0  14       38.37       26.35      7.23 o 
  -4   0  14       25.40       31.00     11.83 o 
  -3   0  14       19.87       15.43      7.56 o 
  -2   0  14       71.11       71.45     10.52 o 
  -1   0  14       38.08       40.10     10.63 o 
   0   0  14       29.86       43.41     11.07 o 
   1   0  14      222.34      225.50     22.31 o 
   2   0  14       13.55       21.25      7.92 o 
   3   0  14      188.58      178.58     14.29 o 
   4   0  14       16.52       21.39      4.75 o 
   5   0  14       55.51       59.78     10.07 o 
   6   0  14       59.06       57.07     10.21 o 
   7   0  14        2.58       -7.00      7.94 o 
  -6   1  14       16.94       30.78     12.11 o 
  -5   1  14        0.97        1.02      3.62 o 
  -4   1  14       48.92       29.56     10.43 o 
  -3   1  14       78.62       85.77     12.69 o 
  -2   1  14       11.08       -0.75      7.90 o 
  -1   1  14      110.27      110.58     12.11 o 
   0   1  14      122.28      134.30     17.25 o 
   1   1  14        9.13        7.15      3.62 o 
   2   1  14      239.01      241.45     16.40 o 
   3   1  14       27.60       32.99      4.91 o 
   4   1  14       64.59       63.78      9.82 o 
   5   1  14       82.66       84.47     11.54 o 
   6   1  14        2.08       -1.97      4.88 o 
   7   1  14       53.05       50.68     15.61 o 
  -6   2  14        0.18       19.19      8.68 o 
  -5   2  14       52.54       42.83     10.83 o 
  -4   2  14       21.07       12.35      8.20 o 
  -3   2  14       43.81       46.33      8.87 o 
  -2   2  14      164.21      182.73     16.98 o 
  -1   2  14       17.70       21.90      4.73 o 
   0   2  14      154.25      155.50     11.29 o 
   1   2  14      102.69      104.35      9.33 o 
   2   2  14        1.94        6.84      6.31 o 
   3   2  14      246.25      240.57     17.73 o 
   4   2  14        9.63       14.69      4.95 o 
   5   2  14       68.92       71.72     10.68 o 
   6   2  14       94.80       82.87     12.00 o 
   7   2  14        0.83       -4.10      4.10 o 
  -5   3  14        2.36        5.64      6.47 o 
  -4   3  14       85.60       81.39     17.70 o 
  -3   3  14       70.69       79.95     11.04 o 
  -2   3  14       12.72       13.26      5.12 o 
  -1   3  14      203.58      208.07     13.29 o 
   0   3  14       63.94       65.73      7.34 o 
   1   3  14       59.48       61.19      9.30 o 
   2   3  14      147.06      127.75     12.97 o 
   3   3  14       30.76       26.96      6.05 o 
   4   3  14      139.26      141.28     14.87 o 
   5   3  14       32.20       34.97      7.58 o 
   6   3  14       60.11       64.53     13.14 o 
   7   3  14       19.25       17.96     13.16 o 
  -5   4  14       26.70       33.58     13.09 o 
  -4   4  14       28.70       26.64     10.76 o 
  -3   4  14       92.27       89.52     17.53 o 
  -2   4  14      120.55      137.71     17.08 o 
  -1   4  14       14.45       17.43      5.78 o 
   0   4  14      159.92      149.82     15.22 o 
   1   4  14       82.40       96.21     11.90 o 
   2   4  14       45.35       41.69      7.82 o 
   3   4  14      206.32      210.98     17.25 o 
   4   4  14       36.35       31.76      7.44 o 
   5   4  14      127.33      123.01     14.70 o 
   6   4  14       97.73      101.18     13.99 o 
   7   4  14       28.77       18.61      6.79 o 
  -4   5  14       36.25       22.77      9.24 o 
  -3   5  14       64.73       48.54     12.76 o 
  -2   5  14       40.91       35.15      7.49 o 
  -1   5  14       85.96       84.29     11.06 o 
   0   5  14       53.77       53.93     15.53 o 
   1   5  14       39.78       42.40      8.36 o 
   2   5  14      247.42      246.33     14.72 o 
   3   5  14       31.84       32.54      5.14 o 
   4   5  14       75.78       57.03      9.82 o 
   5   5  14        1.43       12.45      6.75 o 
   6   5  14       45.88       41.24      9.42 o 
   7   5  14       55.56       65.26     11.73 o 
  -4   6  14        0.56       -1.83      6.61 o 
  -3   6  14       37.49       38.23     11.12 o 
  -2   6  14       96.61       93.85     16.65 o 
  -1   6  14        0.17        0.47      3.31 o 
   0   6  14       68.68       53.14      9.76 o 
   1   6  14       25.84       23.28      6.67 o 
   2   6  14       16.45       15.52      4.69 o 
   3   6  14      323.46      321.01     15.33 o 
   4   6  14        0.94       -1.57      3.34 o 
   5   6  14       65.51       62.32     11.25 o 
   6   6  14       14.81        5.99      4.44 o 
   7   6  14        2.89        6.54      6.37 o 
  -3   7  14        1.95        9.85      8.15 o 
  -2   7  14        7.56        2.32      4.98 o 
  -1   7  14      102.52       99.69     12.69 o 
   0   7  14        4.09        2.69      4.48 o 
   1   7  14       86.69       94.48     12.73 o 
   2   7  14       15.86       11.19      4.71 o 
   3   7  14       17.63       22.30      5.46 o 
   4   7  14       56.50       40.85      7.21 o 
   5   7  14        0.63        0.68      3.43 o 
   6   7  14       77.43       69.07     11.76 o 
   7   7  14       32.48       38.58     15.37 o 
  -2   8  14       10.93       15.38      8.71 o 
  -1   8  14        0.92        4.55      7.88 o 
   0   8  14       64.93       67.38     15.51 o 
   1   8  14        5.49       10.47      7.53 o 
   2   8  14       89.65      111.03     18.94 o 
   3   8  14       45.71       46.06     12.75 o 
   4   8  14        1.22       13.43      8.99 o 
   5   8  14       21.37       14.73      6.19 o 
   6   8  14        6.97        1.15      8.58 o 
  -1   9  14       29.86       31.08     11.60 o 
   0   9  14        1.55       -1.03      5.14 o 
   1   9  14       33.76       38.48     12.38 o 
   2   9  14       10.58        9.13      6.95 o 
   3   9  14       51.62       46.02     13.02 o 
   4   9  14       35.80       41.08     12.55 o 
   5   9  14        1.01       -4.76      8.22 o 
   6   9  14       70.75       62.01     12.37 o 
   1  10  14        1.15       -7.20      7.20 o 
   2  10  14       38.52       27.42     10.01 o 
   3  10  14       22.75       25.69     11.39 o 
   4  10  14       12.94       28.33     12.40 o 
   5  10  14       18.74       -9.46      9.61 o 
  -2  -6  15       24.49       16.36      9.56 o 
  -1  -6  15        1.34       -2.51      7.10 o 
   0  -6  15       33.71       51.98     15.57 o 
   1  -6  15        4.12        8.31      7.67 o 
  -3  -5  15        0.46       18.12     10.50 o 
  -2  -5  15        5.55       -6.76      6.76 o 
  -1  -5  15       50.55       50.92     14.84 o 
   0  -5  15        0.06       -2.08      5.01 o 
   1  -5  15       73.54       96.07     20.18 o 
   2  -5  15        6.09        6.51      7.29 o 
   3  -5  15       11.60       12.21      7.15 o 
  -4  -4  15        3.76        7.04      7.58 o 
  -3  -4  15       40.44       50.72     15.26 o 
  -2  -4  15       13.45       22.59      9.17 o 
  -1  -4  15        7.04        9.82      6.67 o 
   0  -4  15       34.95       38.65     12.07 o 
   1  -4  15        0.52        0.68      4.79 o 
   2  -4  15       63.31       58.99     14.96 o 
   3  -4  15        1.16       15.50      8.61 o 
   4  -4  15        5.17        4.97      3.21 o 
  -5  -3  15        8.76        8.38      8.86 o 
  -4  -3  15        8.10       25.12     10.83 o 
  -3  -3  15        0.01        3.65      6.46 o 
  -2  -3  15       76.50       86.18     18.87 o 
  -1  -3  15       43.46       46.40     13.58 o 
   0  -3  15        9.05        4.51      8.55 o 
   1  -3  15       79.29       80.14     16.68 o 
   2  -3  15       21.96       18.98     10.12 o 
   3  -3  15       46.26       26.43     10.31 o 
   4  -3  15       13.03       10.91      5.08 o 
   5  -3  15        3.51       -6.83      6.83 o 
  -5  -2  15        7.74       17.92     12.01 o 
  -4  -2  15       32.19       34.36     14.36 o 
  -3  -2  15       47.22       70.46     16.12 o 
  -2  -2  15       33.74       38.79     12.52 o 
  -1  -2  15       66.15       73.20     15.38 o 
   0  -2  15       28.98       26.66      8.87 o 
   1  -2  15       15.60       16.61      7.77 o 
   2  -2  15      101.27       99.12     17.17 o 
   3  -2  15       27.79       33.74     10.81 o 
   4  -2  15       71.16       64.49      9.84 o 
   5  -2  15       29.48       35.89      7.51 o 
   6  -2  15       15.54       20.93      8.97 o 
  -5  -1  15       16.80        5.04      5.49 o 
  -4  -1  15       32.14       33.55     12.04 o 
  -3  -1  15       21.44        4.11      5.25 o 
  -2  -1  15       75.26       83.20     17.32 o 
  -1  -1  15      114.38      113.84     18.61 o 
   0  -1  15       28.57       30.16      8.95 o 
   1  -1  15      174.01      148.23     20.15 o 
   2  -1  15        1.48        8.54      6.14 o 
   3  -1  15       34.05       32.13     11.83 o 
   4  -1  15       21.36       17.97      4.26 o 
   5  -1  15       27.31       23.22      6.48 o 
   6  -1  15       31.66       30.03     11.19 o 
  -4   0  15       22.61       31.25     11.35 o 
  -3   0  15       98.77       89.61     17.87 o 
  -2   0  15        4.92        4.85      4.46 o 
  -1   0  15       35.85       29.06      8.92 o 
   0   0  15       81.32       91.10     15.38 o 
   1   0  15       27.12       31.68      9.27 o 
   2   0  15      415.27      446.94     37.78 o 
   3   0  15        0.25        3.39      3.14 o 
   4   0  15       63.14       71.70     10.60 o 
   5   0  15       33.04       33.91      7.64 o 
   6   0  15        6.94       -0.50      2.97 o 
  -5   1  15       12.55        8.49      6.20 o 
  -4   1  15        7.76       24.54     11.31 o 
  -3   1  15        4.41       11.14      5.79 o 
  -2   1  15      169.39      174.22     13.44 o 
  -1   1  15       46.67       56.47      7.66 o 
   0   1  15       23.37       27.01      6.82 o 
   1   1  15       87.63       83.38     19.75 o 
   2   1  15        0.77        8.32      8.09 o 
   3   1  15       98.99       89.89     17.16 o 
   4   1  15        5.48        1.13      3.53 o 
   5   1  15       58.54       69.99     10.70 o 
   6   1  15       45.92       43.11      9.36 o 
   7   1  15        1.15        2.87      5.96 o 
  -5   2  15        0.11       13.77      7.82 o 
  -4   2  15       32.83       22.72      9.41 o 
  -3   2  15       25.91       31.19      7.63 o 
  -2   2  15       19.31       13.01      3.69 o 
  -1   2  15      121.08      119.53     10.69 o 
   0   2  15       32.23       36.27      5.99 o 
   1   2  15      107.39      128.76     19.88 o 
   2   2  15      173.49      168.12     22.66 o 
   3   2  15       12.19       16.24      9.01 o 
   4   2  15       33.14       34.92      7.97 o 
   5   2  15       51.94       52.76      9.21 o 
   6   2  15       14.56       18.88      6.87 o 
   7   2  15       84.79       96.13     14.01 o 
  -4   3  15        3.53       14.01      8.38 o 
  -3   3  15       44.54       49.51     14.43 o 
  -2   3  15       83.16       82.20     11.86 o 
  -1   3  15       12.66       14.58      5.91 o 
   0   3  15       35.63       30.78      7.57 o 
   1   3  15       24.78       27.67      6.75 o 
   2   3  15       52.25       47.87     11.96 o 
   3   3  15       66.58       64.08     13.17 o 
   4   3  15        0.82       -5.65      9.42 o 
   5   3  15       93.06       94.69     12.70 o 
   6   3  15       37.20       31.36      8.44 o 
   7   3  15        4.47        7.42      4.77 o 
  -4   4  15       32.30       28.07     11.16 o 
  -3   4  15       36.23       39.56     12.09 o 
  -2   4  15        8.58        8.68      7.99 o 
  -1   4  15      118.89      118.23     13.91 o 
   0   4  15        0.21        5.32      4.27 o 
   1   4  15       90.47       74.05     11.02 o 
   2   4  15       72.17       77.72     10.68 o 
   3   4  15        1.92       -3.86      5.56 o 
   4   4  15       40.22       38.86      8.29 o 
   5   4  15        6.53        9.79      4.02 o 
   6   4  15       46.98       51.30      9.77 o 
   7   4  15       25.06       24.80     13.02 o 
  -3   5  15       41.73       28.74     10.67 o 
  -2   5  15       77.90       81.12     11.80 o 
  -1   5  15        0.22        1.12      3.21 o 
   0   5  15       78.14       80.07     25.22 o 
   1   5  15        7.77        4.93      4.67 o 
   2   5  15      208.49      205.17     18.35 o 
   3   5  15       47.88       55.09      9.70 o 
   4   5  15       10.22       18.59      7.15 o 
   5   5  15       84.36       82.09     12.66 o 
   6   5  15       19.87       20.80      6.73 o 
   7   5  15       13.01       15.10      6.41 o 
  -3   6  15       19.66       26.16     10.32 o 
  -2   6  15       21.59       15.98      7.49 o 
  -1   6  15       80.76       75.48     11.26 o 
   0   6  15        0.00       -1.90      4.44 o 
   1   6  15       81.56       80.52     12.09 o 
   2   6  15       74.81       72.86      8.91 o 
   3   6  15       66.47       61.09     10.62 o 
   4   6  15       32.52       46.33      9.25 o 
   5   6  15       18.18       13.50      5.25 o 
   6   6  15       30.16       28.59      8.75 o 
   7   6  15       24.48       20.59     10.49 o 
  -2   7  15       68.07       45.70     12.95 o 
  -1   7  15        7.57        8.60     12.79 o 
   0   7  15       95.55       92.04     12.82 o 
   1   7  15        0.29       -0.51      7.37 o 
   2   7  15      131.76      127.13     11.85 o 
   3   7  15       62.51       61.20      8.48 o 
   4   7  15       18.78       23.05      7.55 o 
   5   7  15       86.80       91.33     14.47 o 
   6   7  15        3.75        2.25      4.69 o 
  -1   8  15       64.17       43.22     13.16 o 
   0   8  15        0.18        4.93      5.81 o 
   1   8  15      105.39       94.98     13.65 o 
   2   8  15        0.99        3.17      3.44 o 
   3   8  15       39.85       31.92      8.11 o 
   4   8  15       34.85       17.98      9.81 o 
   5   8  15        9.90        2.76      4.70 o 
   6   8  15       69.07       65.48     18.60 o 
   0   9  15       34.54       21.88      9.29 o 
   1   9  15        1.59       -7.37      7.37 o 
   2   9  15       91.31       84.15     12.04 o 
   3   9  15       13.63        9.13      5.73 o 
   4   9  15        4.72        8.54      7.60 o 
   5   9  15       68.02       51.03     14.60 o 
   3  10  15       43.20       31.64     11.64 o 
  -2  -5  16       18.50       25.98     12.01 o 
  -1  -5  16        1.59        4.04      8.21 o 
   0  -5  16       35.02       34.30     11.74 o 
   1  -5  16        0.09        0.70      4.65 o 
  -3  -4  16        5.74       17.66     10.85 o 
  -2  -4  16       29.42       29.11     11.90 o 
  -1  -4  16       15.63       11.17      7.88 o 
   0  -4  16       14.73       26.83     10.47 o 
   1  -4  16       59.23       71.60     17.37 o 
   2  -4  16        2.33       -5.89      6.42 o 
   3  -4  16       13.88       -7.19      7.19 o 
  -4  -3  16        3.57       15.42     10.05 o 
  -3  -3  16       37.84       47.49     14.37 o 
  -2  -3  16       21.45       35.08     12.23 o 
  -1  -3  16        4.47        0.10      4.15 o 
   0  -3  16       23.95       29.15     11.04 o 
   1  -3  16        1.20        9.08      7.46 o 
   2  -3  16       22.75       27.99     11.38 o 
   3  -3  16        5.24       -0.96      4.34 o 
   4  -3  16       10.74       11.56      5.08 o 
  -4  -2  16       12.75       15.57     10.14 o 
  -3  -2  16        0.25       19.37     12.26 o 
  -2  -2  16       60.99       71.24     16.86 o 
  -1  -2  16        2.34       -2.81      6.01 o 
   0  -2  16       15.22        5.15      4.59 o 
   1  -2  16       44.81       53.25     13.10 o 
   2  -2  16       21.59       19.37      7.98 o 
   3  -2  16       37.49       35.10      7.68 o 
   4  -2  16       24.85       32.48     10.61 o 
   5  -2  16       13.84       12.92      6.75 o 
  -4  -1  16       16.45       16.44     10.26 o 
  -3  -1  16       39.93       49.72     15.35 o 
  -2  -1  16        4.03       -5.31      5.50 o 
  -1  -1  16       29.89       34.34     11.90 o 
   0  -1  16        2.03        2.27      3.96 o 
   1  -1  16       39.19       39.04     10.54 o 
   2  -1  16        5.70        9.63      7.51 o 
   3  -1  16        8.10        4.09      3.22 o 
   4  -1  16       42.81       54.80     13.56 o 
   5  -1  16       23.17       10.74      6.46 o 
  -4   0  16       21.15       -1.15      5.29 o 
  -3   0  16       25.87       30.94     10.89 o 
  -2   0  16       54.42       56.93     13.81 o 
  -1   0  16        7.96       11.97      6.02 o 
   0   0  16       43.78       45.87     10.66 o 
   1   0  16       71.38       77.20     23.56 o 
   2   0  16       17.14       17.57      5.36 o 
   3   0  16       10.80       23.38      9.07 o 
   4   0  16        3.79       10.84      7.45 o 
   5   0  16        8.41       18.67      7.90 o 
   6   0  16       38.90       39.64      8.29 o 
  -4   1  16       12.22        9.76      8.65 o 
  -3   1  16       92.19       91.81     10.61 o 
  -2   1  16       24.04       30.14      6.39 o 
  -1   1  16       50.32       54.26     11.79 o 
   0   1  16        0.52        7.79      3.86 o 
   1   1  16       81.00       88.00     18.13 o 
   2   1  16       65.80       88.61     17.71 o 
   3   1  16       26.35       29.68      9.87 o 
   4   1  16       66.11       81.01     15.79 o 
   5   1  16        9.10        9.65      6.00 o 
   6   1  16        8.39        7.16      7.43 o 
  -4   2  16        9.82        4.75      5.55 o 
  -3   2  16        2.08        6.33      3.60 o 
  -2   2  16      175.49      160.87     13.06 o 
  -1   2  16        0.09        9.37      4.16 o 
   0   2  16      113.12      113.48     14.04 o 
   1   2  16        3.41       12.05      7.72 o 
   2   2  16       18.52       20.99      9.99 o 
   3   2  16       47.97       61.53     13.83 o 
   4   2  16        3.80       20.02      9.83 o 
   5   2  16       41.47       54.32     10.29 o 
   6   2  16       17.86       13.45      6.61 o 
  -4   3  16       20.48       22.57     10.72 o 
  -3   3  16       16.31       23.79     10.20 o 
  -2   3  16        5.75       10.35      4.79 o 
  -1   3  16      127.37      130.79     15.08 o 
   0   3  16        3.23        8.70      4.49 o 
   1   3  16      191.28      180.89     17.24 o 
   2   3  16       25.68       33.50     11.79 o 
   3   3  16        9.60       28.21      9.69 o 
   4   3  16      165.37      166.81     23.54 o 
   5   3  16        9.40        7.91      4.85 o 
   6   3  16       48.57       50.65      9.99 o 
   7   3  16       23.08       21.67      6.86 o 
  -3   4  16       30.53       28.71     12.17 o 
  -2   4  16       41.23       45.16      8.94 o 
  -1   4  16        1.57        5.89      4.04 o 
   0   4  16       60.92       54.52      9.94 o 
   1   4  16        4.53       10.16      7.29 o 
   2   4  16       67.21       74.79     10.97 o 
   3   4  16       49.47       50.36     13.68 o 
   4   4  16        5.61        1.23      4.59 o 
   5   4  16      111.55      111.26     14.12 o 
   6   4  16       12.36        8.19      5.17 o 
   7   4  16       34.01       34.34      8.82 o 
  -3   5  16       18.57       25.83     10.55 o 
  -2   5  16       48.70       49.11     13.87 o 
  -1   5  16       64.44       76.20     11.84 o 
   0   5  16        1.96       11.99      5.44 o 
   1   5  16       87.79       95.90     13.08 o 
   2   5  16       41.50       41.27      8.64 o 
   3   5  16       44.46       45.78     12.68 o 
   4   5  16      116.45      129.01     21.57 o 
   5   5  16        1.94        3.61      3.80 o 
   6   5  16       31.68       28.25      7.94 o 
  -2   6  16       19.71       24.61     10.81 o 
  -1   6  16       18.13       24.30      7.36 o 
   0   6  16       41.55       43.41     14.89 o 
   1   6  16        0.13        6.53      4.69 o 
   2   6  16       69.01       69.97     11.47 o 
   3   6  16       73.45       67.30     10.97 o 
   4   6  16       47.47       46.77     14.64 o 
   5   6  16       80.36       83.16     12.48 o 
   6   6  16        3.38       -1.09      7.42 o 
  -1   7  16       48.33       34.11     12.60 o 
   0   7  16        0.26       -3.06      3.11 o 
   1   7  16       50.82       50.30     10.41 o 
   2   7  16        2.76       -2.35      4.14 o 
   3   7  16       35.22       34.41     13.40 o 
   4   7  16       70.10       50.29     15.40 o 
   5   7  16        0.05       -2.06      5.74 o 
   6   7  16       29.11       28.30     12.65 o 
   0   8  16       46.46       38.24     11.97 o 
   1   8  16        2.88        7.40      4.38 o 
   2   8  16       57.95       47.03      9.94 o 
   3   8  16       24.61       25.22     10.74 o 
   1   9  16       19.83        3.08      4.18 o 
   2   9  16        0.80       12.75      7.36 o 
   3   9  16       23.13       30.47     10.21 o 
  -1  -4  17        9.63       39.60     13.75 o 
   0  -4  17        7.04        5.83      4.82 o 
   1  -4  17        0.18       15.72     10.18 o 
  -2  -3  17       31.86       35.37     11.75 o 
  -1  -3  17        0.81       -0.76      4.76 o 
   0  -3  17       24.77       31.29     11.34 o 
   1  -3  17        2.95       10.89      8.43 o 
   2  -3  17        3.27       15.57      9.28 o 
   3  -3  17       45.10       43.02     12.96 o 
  -3  -2  17       19.33       28.15     11.05 o 
  -2  -2  17        0.35       -0.42      5.39 o 
  -1  -2  17       22.84       22.92      9.24 o 
   0  -2  17        8.67        4.26      4.80 o 
   1  -2  17        3.33       10.11      6.84 o 
   2  -2  17       21.27       15.22      8.37 o 
   3  -2  17        0.22       -0.68      5.77 o 
   4  -2  17       29.92       43.35     12.20 o 
  -3  -1  17       18.82       24.68     10.62 o 
  -2  -1  17       34.53       34.11     11.02 o 
  -1  -1  17        1.46        0.89      4.36 o 
   0  -1  17       36.76       23.31      8.79 o 
   1  -1  17       12.42       11.27      5.95 o 
   2  -1  17       13.84        5.64      5.28 o 
   3  -1  17      105.02      114.05     20.22 o 
   4  -1  17       10.15       11.58      8.19 o 
   5  -1  17       25.48       21.74      8.88 o 
  -4   0  17        6.20        6.06      5.16 o 
  -3   0  17       10.86        7.42      5.33 o 
  -2   0  17        2.65        3.72      5.01 o 
  -1   0  17       26.13       27.43      9.88 o 
   0   0  17        7.61        8.69      4.36 o 
   1   0  17       23.80       30.05     11.41 o 
   2   0  17       31.73       44.26     12.87 o 
   3   0  17       15.28       14.28      7.53 o 
   4   0  17       50.88       65.51     14.88 o 
   5   0  17        5.01       -6.37      6.37 o 
  -4   1  17        4.76       -0.62      4.93 o 
  -3   1  17       39.51       29.86      7.94 o 
  -2   1  17       36.23       39.31      8.79 o 
  -1   1  17        1.23        8.01      5.11 o 
   0   1  17       43.40       63.70     16.11 o 
   1   1  17       22.28       32.92     12.74 o 
   2   1  17       53.37       69.99     16.48 o 
   3   1  17      112.88      135.65     21.99 o 
   4   1  17        4.06        8.76      7.70 o 
   5   1  17       21.00       11.76      7.76 o 
  -3   2  17       10.08       11.40      9.54 o 
  -2   2  17       23.78       16.73      7.08 o 
  -1   2  17       57.17       56.24     10.73 o 
   0   2  17        0.18       -1.49      4.41 o 
   1   2  17       46.78       62.51     15.44 o 
   2   2  17       38.10       38.65     12.44 o 
   3   2  17       67.48       59.71     14.50 o 
   4   2  17       69.89       80.48     17.27 o 
   5   2  17        4.59        3.14      4.43 o 
   6   2  17       23.81       14.73      8.43 o 
  -3   3  17       18.04       19.40      9.62 o 
  -2   3  17       54.95       64.07     11.12 o 
  -1   3  17        0.32       11.96      5.76 o 
   0   3  17       64.25       73.24     11.99 o 
   1   3  17        2.75        6.84      5.28 o 
   2   3  17       43.41       49.92     14.55 o 
   3   3  17      146.06      145.55     22.46 o 
   4   3  17        0.85        4.89      8.16 o 
   5   3  17       43.83       41.77     12.55 o 
   6   3  17        0.89       -3.71      4.73 o 
  -2   4  17       15.31        9.76      6.03 o 
  -1   4  17       66.93       77.24     12.33 o 
   0   4  17        0.03       -0.79      9.09 o 
   1   4  17       74.50       74.12     11.47 o 
   2   4  17       20.03       22.23     10.28 o 
   3   4  17       40.19       59.60     16.06 o 
   4   4  17      162.76      185.11     26.40 o 
   5   4  17        2.38       -4.79      6.31 o 
  -2   5  17        4.77       13.45      9.69 o 
  -1   5  17        1.64        3.19      4.82 o 
   0   5  17       26.56       12.61     19.34 o 
   1   5  17        9.29       10.61      5.43 o 
   2   5  17       99.20       88.56     17.19 o 
   3   5  17       51.73       52.43     14.20 o 
   4   5  17        3.30       16.06     10.32 o 
   5   5  17       43.49       51.72     14.92 o 
  -1   6  17       14.15       12.38      5.76 o 
   0   6  17        0.22        6.90      4.45 o 
   1   6  17       21.20       18.10      6.67 o 
   2   6  17       54.97       55.20     10.50 o 
   3   6  17      101.36      109.19     21.33 o 
   4   6  17       76.52       63.97     16.79 o 
   5   6  17        0.13       -1.10      7.06 o 
   0   7  17       10.00       11.34      5.28 o 
   1   7  17        5.86        6.10      5.33 o 
   2   7  17       27.20       21.20      7.13 o 
   3   7  17       34.17       16.17      9.59 o 
   4   7  17       12.72       14.68      9.31 o 
   1   8  17       27.20       13.78     14.54 o 
   2   8  17        0.19       -8.00      8.00 o 
   0  -3  18        2.99        9.95      7.98 o 
   1  -3  18       14.24       16.94      9.50 o 
  -2  -2  18       32.23       26.38     11.58 o 
  -1  -2  18        0.10       -4.09      4.09 o 
   0  -2  18       21.59       22.40      9.66 o 
   1  -2  18        3.34       18.53      8.83 o 
  -2  -1  18        2.92        5.32      7.06 o 
  -1  -1  18       50.45       31.92     11.23 o 
   0  -1  18       10.18       12.41      7.17 o 
   1  -1  18       49.49       38.70     12.89 o 
   2  -1  18       35.92       43.63     14.46 o 
   3  -1  18        0.09       18.03      9.54 o 
  -3   0  18        7.99        7.20      4.38 o 
  -2   0  18       14.74       14.39      5.67 o 
  -1   0  18        3.38        8.02      5.07 o 
   0   0  18       42.51       47.56     14.67 o 
   1   0  18       39.73       39.61     12.31 o 
   2   0  18      103.07      109.40     22.03 o 
   3   0  18       67.72       89.28     19.34 o 
   4   0  18        0.17       -0.21      4.05 o 
  -3   1  18       11.74        9.98      8.77 o 
  -2   1  18        0.31        0.44      5.31 o 
  -1   1  18       18.11       24.16     12.29 o 
   0   1  18       10.24       17.50      9.94 o 
   1   1  18       28.95       35.26     11.73 o 
   2   1  18       68.80       78.05     17.10 o 
   3   1  18       11.75       19.71     10.05 o 
   4   1  18       41.21       41.51     13.03 o 
  -2   2  18       21.57       28.36     10.50 o 
  -1   2  18        0.98       -1.39      5.60 o 
   0   2  18       46.30       57.66     16.52 o 
   1   2  18       11.68       26.72     10.79 o 
   2   2  18       48.51       59.55     16.42 o 
   3   2  18       69.63       70.20     17.07 o 
   4   2  18        3.06       16.31      9.03 o 
  -2   3  18        1.05        0.92      5.98 o 
  -1   3  18        9.98        7.01      4.49 o 
   0   3  18        0.25       -4.34      6.63 o 
   1   3  18       40.85       41.81     13.46 o 
   2   3  18       11.26       21.10      8.82 o 
   3   3  18       15.16       20.69     10.44 o 
   4   3  18       40.19       31.35     11.47 o 
  -1   4  18       16.98       15.05      5.06 o 
   0   4  18       26.18       25.40      7.61 o 
   1   4  18        0.75       18.91      9.57 o 
   2   4  18       28.11       22.95      8.85 o 
   3   4  18       40.26       52.78     15.26 o 
   4   4  18        0.40        8.17      7.52 o 
  -1   5  18        6.94        8.67      6.96 o 
   0   5  18       19.14       16.17     16.90 o 
   1   5  18       65.32       71.13     11.76 o 
   2   5  18        0.97        6.75      6.47 o 
   3   5  18       23.50       28.52     12.04 o 
   4   5  18       34.03       42.59     13.60 o 
   0   6  18       22.32       35.37      8.91 o 
   1   6  18        0.37        1.85      5.49 o 
   2   6  18       73.13       62.23     11.12 o 
   3   6  18        2.12       17.26      9.47 o 
   2   7  18        0.39        6.44      5.52 o 
   0   1  19       30.60       32.32     12.41 o 
   1   1  19        4.22       12.05      8.22 o 
   2   1  19       36.73       49.97     14.29 o 
  -1   2  19       21.86       32.06     12.43 o 
   0   2  19        3.10       10.80      8.80 o 
   1   2  19       14.27       22.38     11.05 o 
   2   2  19        6.57       21.60     10.77 o 
   0   3  19       73.20       79.34     18.70 o 
   1   3  19        2.53       11.67      9.64 o 
   2   3  19       15.79       18.07      9.04 o 
   1   4  19       28.93       49.54     15.28 o 
                                                 
